# Supplementary material for: Assessing a bundle of peer counseling, mobile phone messages, and mama kits in promoting timely initiation of and exclusive breastfeeding in Uganda: A cluster randomized controlled study
Source: PLoS One. 2025 Jan 24;20(1):e0317200. doi: 10.1371/journal.pone.0317200 (PMC11761178; doi:10.1371/journal.pone.0317200)
Supplement: S2 File — (XLSX) [file pone.0317200.s002.xlsx]

## Sheet: Sheet1
matage	num_children	num_children_alive	Number_in_household	marital_3cat	mateduc_3cat	electricity	phone_in_home	anc_baseline	Main_Provider_of home	Husband_occupation	wealthindex	place_birth_total	childsex	lbw	Multiple_Pregnancy	preterm_37	intervention	cluster_3	day1outcome		D28totaldeaths	timelyinitiation_binary_raw	d28exclusive_24hrrecall	d28exclusive_monthrecall	mum_decide
24	2	2	2	1. Married	0. none	1. Yes	1. no	1. Yes	1. Father of the child you are carrying in womb	1. salaried worker	2	1	2. Female		0. no	0	0. control	29. walela_north	1. Single Live birth		0. alive	Early	1	1	0
33	6	6	8	1. Married	1. primary	0. No	2. yes	1. Yes	1. Father of the child you are carrying in womb	4. Farmer	3	1	2. Female		0. no	0	1. intervention	19. odoro_north	1. Single Live birth		0. alive	Early	1	1	0
30	1	1	4	1. Married	1. primary	0. No	2. yes	1. Yes	1. Father of the child you are carrying in womb	4. Farmer	2	0	1. Male		0. no	0	1. intervention	19. odoro_north	1. Single Live birth		0. alive	Early	1	1	1
28	2	2	8	1. Married	0. none	0. No	2. yes	1. Yes	1. Father of the child you are carrying in womb	4. Farmer	4	1	1. Male		1. yes	0	1. intervention	23. otara_ii_south	2. Multiple Live birth		0. alive	Early	1	1	1
40	7	5	7	1. Married	0. none	0. No	1. no	1. Yes	1. Father of the child you are carrying in womb	4. Farmer	1	0	2. Female		0. no	1	1. intervention	16. bar_pii_east	1. Single Live birth		0. alive	Early	1	1	0
18	0	0	2	1. Married	1. primary	0. No	2. yes	1. Yes	1. Father of the child you are carrying in womb	4. Farmer	4	1	2. Female		0. no	0	1. intervention	30. walela_south	1. Single Live birth		0. alive	Early	1	1	1
27	6	6	4	1. Married	1. primary	0. No	2. yes	1. Yes	1. Father of the child you are carrying in womb	4. Farmer	4	0	1. Male		0. no	0	0. control	22. otara_i_north	1. Single Live birth		0. alive	Early	1	0	0
17	0	0	9	1. Married	1. primary	0. No	2. yes	1. Yes	1. Father of the child you are carrying in womb	4. Farmer	5	1			0. no	0	1. intervention	23. otara_ii_south	.l. LTFU						0
43	9	5	7	1. Married	1. primary	0. No	2. yes	1. Yes	1. Father of the child you are carrying in womb	2. Businessman	5	1	1. Male	1. normal	0. no	0	1. intervention	23. otara_ii_south	1. Single Live birth		0. alive	Early	1	1	0
29	6	5	5	1. Married	1. primary	0. No	2. yes	1. Yes	1. Father of the child you are carrying in womb	4. Farmer	5	1	2. Female		0. no	0	1. intervention	16. bar_pii_east	1. Single Live birth		0. alive	Late	1	1	0
18	1	1	3	1. Married	1. primary	1. Yes	2. yes	0. No	1. Father of the child you are carrying in womb	5. Other (specify) _____	4	1	2. Female	1. normal	0. no	1	1. intervention	9. apua_east	1. Single Live birth		0. alive	Early	1	1	0
18			3	2. co-habiting	1. primary	0. No	2. yes	1. Yes	3. Older male relative	4. Farmer	2	1	2. Female	1. normal	0. no	0	0. control	13. arwotomito	1. Single Live birth		0. alive	Early	1	1	0
25	3	3	5	1. Married	1. primary	1. Yes	2. yes	1. Yes	1. Father of the child you are carrying in womb	4. Farmer	4	1	1. Male	1. normal	0. no	0	0. control	12. apuce_south	1. Single Live birth		0. alive	Late	1	0	0
19			4	1. Married	0. none	0. No	1. no	1. Yes	7. Other, specify	4. Farmer	1	1	2. Female		0. no	0	1. intervention	16. bar_pii_east	1. Single Live birth		0. alive	Late	1	1	0
20	1	1	2	1. Married	1. primary	0. No	2. yes	1. Yes	1. Father of the child you are carrying in womb	4. Farmer	5	1	1. Male	1. normal	0. no	1	1. intervention	23. otara_ii_south	1. Single Live birth		0. alive	Early	1	0	0
33	7	5	10	1. Married	1. primary	1. Yes	2. yes	1. Yes	1. Father of the child you are carrying in womb	2. Businessman	5	1	1. Male		0. no	0	1. intervention	20. odoro_south	1. Single Live birth		0. alive	Late	1	1	0
17	0	0	4	1. Married	1. primary	0. No	2. yes	1. Yes	1. Father of the child you are carrying in womb	3. Labourer	4	0	2. Female		0. no	1	1. intervention	20. odoro_south	1. Single Live birth		0. alive	Late	1	1	0
20	1	1	4	1. Married	1. primary	1. Yes	2. yes	1. Yes	1. Father of the child you are carrying in womb	4. Farmer	2	1	1. Male		0. no	0	1. intervention	20. odoro_south	1. Single Live birth		0. alive	Late	1	0	1
20	2	2	4	1. Married	1. primary	0. No	2. yes	1. Yes	1. Father of the child you are carrying in womb	4. Farmer	2	1	2. Female		0. no	0	1. intervention	20. odoro_south	1. Single Live birth		0. alive	Early	1	1	0
19	0	0	2	1. Married	2. >=secondary	1. Yes	2. yes	1. Yes	1. Father of the child you are carrying in womb	2. Businessman	3	1	1. Male		0. no	1	0. control	22. otara_i_north	1. Single Live birth		0. alive	Early	1	1	0
17			2	1. Married	1. primary	0. No	2. yes	1. Yes	1. Father of the child you are carrying in womb	4. Farmer	2	1	1. Male		0. no	0	1. intervention	11. apuce_north	1. Single Live birth		0. alive	Late	1	1	0
27	3	3	6	1. Married	1. primary	0. No	1. no	0. No	1. Father of the child you are carrying in womb	4. Farmer	1	1	2. Female	1. normal	0. no	0	1. intervention	11. apuce_north	1. Single Live birth		0. alive	Early	1	1	0
16			4	1. Married	1. primary	0. No	1. no	1. Yes	1. Father of the child you are carrying in womb	4. Farmer	3	1	2. Female	1. normal	0. no	0	1. intervention	11. apuce_north	1. Single Live birth		0. alive	Late	0	0	0
18			2	1. Married	1. primary	0. No	1. no	1. Yes	1. Father of the child you are carrying in womb	4. Farmer	2	1	1. Male	1. normal	0. no	0	1. intervention	11. apuce_north	1. Single Live birth		0. alive	Late	1	1	0
20	2	2	4	1. Married	1. primary	1. Yes	2. yes	0. No	1. Father of the child you are carrying in womb	4. Farmer	3	0	1. Male	1. normal	0. no	0	0. control	22. otara_i_north	1. Single Live birth		0. alive	Early	0	0	1
24	2	2	4	1. Married	1. primary	0. No	2. yes	1. Yes	1. Father of the child you are carrying in womb	4. Farmer	2	1	2. Female	1. normal	0. no	0	1. intervention	23. otara_ii_south	1. Single Live birth		0. alive	Late	1	0	0
33	5	5	8	1. Married	1. primary	1. Yes	2. yes	1. Yes	1. Father of the child you are carrying in womb	4. Farmer	2	1	2. Female		0. no	0	1. intervention	23. otara_ii_south	1. Single Live birth		0. alive	Early	1	1	0
24	2	1	3	1. Married	1. primary	0. No	2. yes	1. Yes	1. Father of the child you are carrying in womb	4. Farmer	2	1	1. Male		0. no	0	1. intervention	23. otara_ii_south	1. Single Live birth		0. alive	Early	1	0	1
33	6	6	9	2. co-habiting	1. primary	0. No	2. yes	1. Yes	1. Father of the child you are carrying in womb	4. Farmer	2	0	1. Male	1. normal	0. no	1	1. intervention	20. odoro_south	1. Single Live birth		0. alive	Late	1	1	1
24	2	2	4	1. Married	0. none	0. No	2. yes	1. Yes	1. Father of the child you are carrying in womb	4. Farmer	4	0	1. Male		0. no	1	0. control	22. otara_i_north	1. Single Live birth		0. alive	Early	1	1	0
28	4	3	9	2. co-habiting	1. primary	0. No	2. yes	1. Yes	1. Father of the child you are carrying in womb	2. Businessman	4	1	2. Female		0. no	0	1. intervention	20. odoro_south	1. Single Live birth		0. alive	Early	1	1	0
29	6	6	9	1. Married	1. primary	0. No	2. yes	1. Yes	1. Father of the child you are carrying in womb	4. Farmer	3	1	1. Male	1. normal	0. no	1	0. control	13. arwotomito	1. Single Live birth		0. alive	Early	1	1	0
23	1	1	3	1. Married	1. primary	0. No	1. no	1. Yes	1. Father of the child you are carrying in womb	4. Farmer	4	1	2. Female	1. normal	0. no	0	0. control	13. arwotomito	1. Single Live birth		0. alive	Early	0	1	1
29	4	3	5	1. Married	1. primary	0. No	2. yes	1. Yes	1. Father of the child you are carrying in womb	4. Farmer	4	1	1. Male	1. normal	0. no	0	0. control	22. otara_i_north	1. Single Live birth		0. alive	Early	1	1	0
18	0	0	2	2. co-habiting	1. primary	0. No	2. yes	1. Yes	1. Father of the child you are carrying in womb	4. Farmer	1	1	2. Female		0. no	0	0. control	22. otara_i_north	1. Single Live birth		0. alive	Early	0	0	0
17			4	3. single	1. primary	0. No	2. yes	1. Yes	7. Other, specify		1	1	1. Male	1. normal	0. no	0	1. intervention	16. bar_pii_east	1. Single Live birth		0. alive	Early	1	1	1
40	3	3	5	1. Married	1. primary	0. No	1. no	1. Yes	1. Father of the child you are carrying in womb	4. Farmer	4	0	1. Male	1. normal	0. no	0	1. intervention	16. bar_pii_east	1. Single Live birth		0. alive	Early	1	1	1
18	1	1	3	1. Married	1. primary	0. No	1. no	1. Yes	1. Father of the child you are carrying in womb	4. Farmer	1	1	2. Female	1. normal	0. no	0	1. intervention	30. walela_south	1. Single Live birth		0. alive	Late	1	1	0
33	7	5	7	1. Married	1. primary	0. No	1. no	1. Yes	1. Father of the child you are carrying in womb	4. Farmer	2	0	1. Male		0. no	0	0. control	10. apua_west	1. Single Live birth		0. alive	Late	0	0	1
19	0	0	6	1. Married	1. primary	0. No	2. yes	1. Yes	1. Father of the child you are carrying in womb	4. Farmer	4	1			0. no	0	0. control	10. apua_west	.l. LTFU						0
32	5	5	7	1. Married	0. none	1. Yes	2. yes	1. Yes	1. Father of the child you are carrying in womb	4. Farmer	5	0	2. Female		0. no	0	1. intervention	20. odoro_south	1. Single Live birth		0. alive	Late	1	1	0
41	8	8	6	1. Married	1. primary	0. No	2. yes	0. No	1. Father of the child you are carrying in womb	4. Farmer	4	1	2. Female	1. normal	0. no	0	1. intervention	9. apua_east	1. Single Live birth		0. alive	Early	1	1	0
22			3	1. Married	2. >=secondary	0. No	2. yes	1. Yes	1. Father of the child you are carrying in womb	1. salaried worker	5	1	1. Male	1. normal	0. no	0	0. control	29. walela_north	1. Single Live birth		0. alive	Late	1	1	1
38	5	5	7	1. Married	0. none	0. No	1. no	1. Yes	1. Father of the child you are carrying in womb	4. Farmer	1	1	1. Male		0. no	1	1. intervention	19. odoro_north	1. Single Live birth		0. alive	Late	0	0	1
44	10	10	11	1. Married	1. primary	0. No	2. yes	0. No	1. Father of the child you are carrying in womb	4. Farmer	3	0	2. Female	1. normal	0. no	0	1. intervention	19. odoro_north	1. Single Live birth		0. alive	Early	1	1	0
20			4	1. Married	1. primary	0. No	2. yes	1. Yes	1. Father of the child you are carrying in womb	5. Other (specify) _____	2	1	2. Female		0. no	0	0. control	17. bar_pii_west	1. Single Live birth		0. alive	Late	1	1	0
38	5	5	7	1. Married	1. primary	1. Yes	2. yes	1. Yes	1. Father of the child you are carrying in womb	4. Farmer	5	0	2. Female	1. normal	0. no	0	0. control	29. walela_north	1. Single Live birth		0. alive	Early	1	1	1
25	3	3	5	1. Married	1. primary	0. No	2. yes	0. No	1. Father of the child you are carrying in womb	4. Farmer	5	0			0. no	0	0. control	29. walela_north	.l. LTFU						0
18			2	1. Married	1. primary	0. No	1. no	0. No	1. Father of the child you are carrying in womb	4. Farmer	1	1	2. Female	1. normal	0. no	0	1. intervention	16. bar_pii_east	1. Single Live birth		0. alive	Early	1	1	0
23	2	0	3	1. Married	2. >=secondary	1. Yes	2. yes	1. Yes	3. Older male relative	3. Labourer	4	0	2. Female	1. normal	0. no	1	1. intervention	20. odoro_south	1. Single Live birth		0. alive	Early	0	0	1
17	0	0	3	1. Married	1. primary	1. Yes	2. yes	1. Yes	1. Father of the child you are carrying in womb	2. Businessman	4	1	2. Female	1. normal	0. no	1	1. intervention	20. odoro_south	1. Single Live birth		0. alive	Early	1	0	0
26	2	2	3	1. Married	1. primary	0. No	2. yes	1. Yes	2. Yourself	4. Farmer	3	1	2. Female		0. no	0	1. intervention	19. odoro_north	1. Single Live birth		0. alive	Early	0	0	0
19	1	1	4	2. co-habiting	1. primary	0. No	2. yes	1. Yes	1. Father of the child you are carrying in womb	4. Farmer	1	0	2. Female	1. normal	0. no	0	0. control	22. otara_i_north	1. Single Live birth		0. alive	Early	1	1	0
17	0	0	2	1. Married	1. primary	0. No	2. yes	1. Yes	1. Father of the child you are carrying in womb	1. salaried worker	4	1	1. Male	1. normal	0. no	0	0. control	22. otara_i_north	1. Single Live birth		1. dead	Late			0
23	2	2	4	1. Married	1. primary	0. No	1. no	1. Yes	1. Father of the child you are carrying in womb	4. Farmer	1	0	2. Female		0. no	0	0. control	22. otara_i_north	1. Single Live birth		0. alive	Early	1	0	0
32	6	5	8	1. Married	1. primary	0. No	2. yes	0. No	1. Father of the child you are carrying in womb	4. Farmer	5	1	2. Female		0. no	0	1. intervention	20. odoro_south	1. Single Live birth		0. alive	Late	1	1	1
22	3	3	5	2. co-habiting	0. none	0. No	1. no	1. Yes	1. Father of the child you are carrying in womb	4. Farmer	2	1	1. Male		0. no	0	1. intervention	20. odoro_south	1. Single Live birth		0. alive	Early	1	1	0
22	1	1	3	1. Married	2. >=secondary	0. No	2. yes	0. No	1. Father of the child you are carrying in womb	4. Farmer	4	1	1. Male	1. normal	0. no	0	1. intervention	11. apuce_north	1. Single Live birth		0. alive	Early	1	1	0
23	1	1	3	1. Married	2. >=secondary	0. No	2. yes	1. Yes	1. Father of the child you are carrying in womb	1. salaried worker	4	1	1. Male	1. normal	0. no	0	1. intervention	11. apuce_north	1. Single Live birth		0. alive	Early	1	1	0
47	8	8	8	1. Married	1. primary	0. No	2. yes	1. Yes	1. Father of the child you are carrying in womb	4. Farmer	1	1	2. Female		0. no	0	0. control	22. otara_i_north	1. Single Live birth		0. alive	Late	1	1	0
22	1	1	3	1. Married	1. primary	0. No	2. yes	1. Yes	1. Father of the child you are carrying in womb	2. Businessman	5	1	2. Female		0. no	0	0. control	22. otara_i_north	1. Single Live birth		0. alive	Late	1	1	0
26	2	2	6	1. Married	1. primary	0. No	1. no	1. Yes	1. Father of the child you are carrying in womb	4. Farmer	3	1	1. Male		0. no	0	1. intervention	20. odoro_south	5. Still birth		0. alive				0
23	1	1	3	1. Married	1. primary	0. No	2. yes	1. Yes	1. Father of the child you are carrying in womb	4. Farmer	3	1	2. Female		0. no	0	1. intervention	23. otara_ii_south	1. Single Live birth		0. alive	Early	1	1	0
39	5	5	6	1. Married	0. none	0. No	2. yes	1. Yes	1. Father of the child you are carrying in womb	4. Farmer	2	0	1. Male		0. no	0	0. control	22. otara_i_north	1. Single Live birth		0. alive	Early	1	0	0
31	3	3	5	1. Married	1. primary	0. No	2. yes	1. Yes	1. Father of the child you are carrying in womb	4. Farmer	4	0	1. Male		0. no	1	0. control	10. apua_west	1. Single Live birth		0. alive	Late	1	1	0
21	1	1	2	2. co-habiting	1. primary	0. No	2. yes	1. Yes	1. Father of the child you are carrying in womb	4. Farmer	5	0	2. Female		0. no	0	0. control	10. apua_west	1. Single Live birth		0. alive	Early	1	1	0
20	0	0	2	1. Married	0. none	0. No	2. yes	1. Yes	1. Father of the child you are carrying in womb	4. Farmer	2	0	1. Male		0. no	0	0. control	10. apua_west	1. Single Live birth		0. alive	Late	1	1	1
34	4	3	5	1. Married	1. primary	0. No	2. yes	1. Yes	1. Father of the child you are carrying in womb	4. Farmer	5	1	2. Female		0. no	0	1. intervention	23. otara_ii_south	1. Single Live birth		0. alive	Early	1	0	0
17	0	0	4	1. Married	1. primary	0. No	2. yes	1. Yes	1. Father of the child you are carrying in womb	4. Farmer	2	1	2. Female		0. no	0	0. control	22. otara_i_north	1. Single Live birth		0. alive	Early	1	0	0
18	0	0	3	2. co-habiting	2. >=secondary	0. No	1. no	1. Yes	1. Father of the child you are carrying in womb	4. Farmer	1	1	1. Male		0. no	0	1. intervention	11. apuce_north	6. Alive but died		1. dead				0
38	8	8	7	1. Married	1. primary	0. No	2. yes	0. No	1. Father of the child you are carrying in womb	4. Farmer	5	0	2. Female	1. normal	0. no	0	1. intervention	11. apuce_north	1. Single Live birth		0. alive	Early	1	0	1
24	3	2	4	1. Married	1. primary	0. No	1. no	1. Yes	1. Father of the child you are carrying in womb	4. Farmer	3	1	2. Female	1. normal	0. no	0	0. control	22. otara_i_north	1. Single Live birth		0. alive	Early	1	1	1
17	0	0	2	1. Married	1. primary	0. No	1. no	1. Yes	1. Father of the child you are carrying in womb	4. Farmer	2	1	2. Female		0. no	0	1. intervention	23. otara_ii_south	1. Single Live birth		1. dead				0
18	1	1	3	1. Married	1. primary	0. No	2. yes	1. Yes	1. Father of the child you are carrying in womb	4. Farmer	4	1	1. Male	1. normal	0. no	0	1. intervention	11. apuce_north	1. Single Live birth		0. alive	Early	0	0	0
17			2	1. Married	1. primary	0. No	1. no	1. Yes	1. Father of the child you are carrying in womb	4. Farmer	3	1	1. Male		0. no	0	1. intervention	11. apuce_north	1. Single Live birth		0. alive	Early	1	1	0
16			4	1. Married	1. primary	0. No	2. yes	1. Yes	1. Father of the child you are carrying in womb	4. Farmer	1	1	1. Male		0. no	1	1. intervention	9. apua_east	1. Single Live birth		0. alive	Late	1	1	0
16			10	3. single	1. primary	0. No	2. yes	0. No	3. Older male relative		1	1	2. Female	1. normal	0. no	0	1. intervention	9. apua_east	1. Single Live birth		0. alive	Early	1	1	1
24	3	3	5	1. Married	1. primary	0. No	2. yes	1. Yes	1. Father of the child you are carrying in womb	4. Farmer	1	0	2. Female	1. normal	0. no	0	0. control	10. apua_west	1. Single Live birth		0. alive	Early	1	1	0
20			3	1. Married	1. primary	0. No	1. no	1. Yes	1. Father of the child you are carrying in womb	4. Farmer	2	1			0. no	0	1. intervention	20. odoro_south	.l. LTFU						0
22	1	1	3	1. Married	1. primary	0. No	2. yes	1. Yes	1. Father of the child you are carrying in womb	4. Farmer	3	1	1. Male	1. normal	0. no	0	1. intervention	20. odoro_south	1. Single Live birth		0. alive	Early	1	1	1
33	3	3	6	1. Married	2. >=secondary	1. Yes	2. yes	0. No	1. Father of the child you are carrying in womb	4. Farmer	5	1			0. no	0	1. intervention	20. odoro_south	.l. LTFU						0
32	5	5	7	1. Married	0. none	0. No	1. no	1. Yes	1. Father of the child you are carrying in womb	4. Farmer	1	1	2. Female		0. no	0	1. intervention	20. odoro_south	1. Single Live birth		0. alive	Early	1	1	0
29	4	4	6	1. Married	1. primary	0. No	2. yes	1. Yes	1. Father of the child you are carrying in womb	1. salaried worker	5	1	2. Female		0. no	0	0. control	13. arwotomito	1. Single Live birth		0. alive	Early	1	1	1
19	1	1	4	1. Married	1. primary	1. Yes	2. yes	1. Yes	6. Not applicable.	4. Farmer	4	0	1. Male	1. normal	0. no	1	1. intervention	20. odoro_south	1. Single Live birth		0. alive	Late	1	1	1
26	4	4	7	1. Married	1. primary	0. No	2. yes	1. Yes	1. Father of the child you are carrying in womb	4. Farmer	3	0	2. Female		1. yes	0	1. intervention	19. odoro_north	2. Multiple Live birth		0. alive				0
17			7	1. Married	1. primary	0. No	2. yes	0. No	1. Father of the child you are carrying in womb	5. Other (specify) _____	2	0			0. no	0	1. intervention	20. odoro_south	.l. LTFU						0
20			3	3. single	1. primary	0. No	2. yes	1. Yes	1. Father of the child you are carrying in womb		3	1	1. Male	1. normal	0. no	0	0. control	17. bar_pii_west	1. Single Live birth		0. alive	Early	1	0	0
22	0	0	2	3. single	1. primary	0. No	2. yes	1. Yes	1. Father of the child you are carrying in womb		2	1	2. Female		0. no	0	0. control	10. apua_west	5. Still birth		0. alive				0
20	2	2	11	2. co-habiting	1. primary	0. No	2. yes	1. Yes	1. Father of the child you are carrying in womb	4. Farmer	2	1	2. Female		0. no	0	0. control	10. apua_west	1. Single Live birth		0. alive	Late	1	1	0
16	0	0	2	3. single	1. primary	0. No	1. no	1. Yes	1. Father of the child you are carrying in womb		2	1	2. Female	1. normal	0. no	1	0. control	10. apua_west	1. Single Live birth		0. alive	Late	1	1	0
21	1	1	5	1. Married	1. primary	0. No	2. yes	1. Yes	1. Father of the child you are carrying in womb	4. Farmer	3	0	1. Male	1. normal	0. no	0	1. intervention	20. odoro_south	1. Single Live birth		0. alive	Early	1	1	0
26	3	3	5	1. Married	0. none	0. No	1. no	0. No	1. Father of the child you are carrying in womb	4. Farmer	5	0	2. Female		0. no	0	0. control	13. arwotomito	1. Single Live birth		0. alive	Late	1	1	0
19			2	1. Married	1. primary	0. No	2. yes	1. Yes	1. Father of the child you are carrying in womb	3. Labourer	4	1	2. Female		0. no	0	1. intervention	23. otara_ii_south	1. Single Live birth		0. alive	Early	1	1	0
18			2	1. Married	1. primary	0. No	2. yes	1. Yes	4. Older female relative	5. Other (specify) _____	2	1	1. Male		0. no	0	1. intervention	23. otara_ii_south	1. Single Live birth		0. alive	Early	0	1	0
34	1	1	3	3. single	0. none	0. No	2. yes	1. Yes	2. Yourself		2	1	1. Male		0. no	0	0. control	22. otara_i_north	1. Single Live birth		0. alive	Late	1	0	0
42	10	9	7	1. Married	1. primary	0. No	2. yes	1. Yes	1. Father of the child you are carrying in womb	4. Farmer	5	0	2. Female		0. no	0	1. intervention	23. otara_ii_south	1. Single Live birth		0. alive	Late	1	1	0
35	6	6	8	1. Married	1. primary	0. No	2. yes	1. Yes	1. Father of the child you are carrying in womb	4. Farmer	5	1	2. Female		0. no	0	1. intervention	23. otara_ii_south	1. Single Live birth		0. alive	Early	1	1	1
20			8	2. co-habiting	1. primary	0. No	1. no	1. Yes	3. Older male relative	4. Farmer	1	0	2. Female		0. no	0	1. intervention	23. otara_ii_south	1. Single Live birth		0. alive	Early	1	0	0
31	5	5	6	1. Married	0. none	0. No	1. no	1. Yes	1. Father of the child you are carrying in womb	4. Farmer	1	0	1. Male	1. normal	0. no	0	1. intervention	9. apua_east	1. Single Live birth		0. alive	Early	1	1	1
29	3	3	4	1. Married	1. primary	0. No	2. yes	1. Yes	1. Father of the child you are carrying in womb	1. salaried worker	5	1	1. Male	1. normal	0. no	0	1. intervention	20. odoro_south	1. Single Live birth		0. alive	Early	0	1	0
19	0	0	3	1. Married	1. primary	0. No	2. yes	1. Yes	1. Father of the child you are carrying in womb	4. Farmer	4	1	2. Female	1. normal	0. no	1	0. control	10. apua_west	1. Single Live birth		0. alive	Early	1	1	0
25	2	2	6	3. single	1. primary	0. No	2. yes	1. Yes	3. Older male relative		2	0	1. Male		0. no	0	0. control	10. apua_west	1. Single Live birth		0. alive	Early	1	1	0
33	5	4	6	1. Married	1. primary	0. No	2. yes	1. Yes	1. Father of the child you are carrying in womb	1. salaried worker	2	0	2. Female	1. normal	0. no	0	0. control	13. arwotomito	1. Single Live birth		0. alive	Early	1	1	1
34	8	8	10	1. Married	0. none	0. No	2. yes	1. Yes	1. Father of the child you are carrying in womb	4. Farmer	4	0	2. Female	1. normal	0. no	0	0. control	13. arwotomito	1. Single Live birth		0. alive	Late	1	1	0
24	3	3	6	1. Married	0. none	0. No	2. yes	0. No	1. Father of the child you are carrying in womb	4. Farmer	5	0	2. Female	1. normal	0. no	0	0. control	13. arwotomito	1. Single Live birth		0. alive	Late	1	1	1
29	4	4	6	1. Married	1. primary	0. No	1. no	1. Yes	1. Father of the child you are carrying in womb	4. Farmer	3	0	1. Male		0. no	0	0. control	10. apua_west	1. Single Live birth		0. alive	Early			0
38	10	6	8	1. Married	0. none	0. No	1. no	0. No	1. Father of the child you are carrying in womb	4. Farmer	1	0	1. Male	1. normal	0. no	0	0. control	10. apua_west	1. Single Live birth		0. alive	Early	1	1	1
25	3	3	5	1. Married	1. primary	0. No	2. yes	1. Yes	1. Father of the child you are carrying in womb	4. Farmer	4	1	2. Female	1. normal	0. no	1	1. intervention	9. apua_east	1. Single Live birth		0. alive	Early	1	1	0
18	0	0	6	1. Married	2. >=secondary	0. No	2. yes	1. Yes	7. Other, specify	3. Labourer	3	1	2. Female		0. no	0	1. intervention	20. odoro_south	1. Single Live birth		0. alive	Early	1	1	0
42	7	7	10	1. Married	1. primary	0. No	2. yes	1. Yes	1. Father of the child you are carrying in womb	4. Farmer	4	0	2. Female		0. no	0	0. control	22. otara_i_north	1. Single Live birth		0. alive	Late	1	1	0
26	4	4	6	1. Married	1. primary	0. No	2. yes	1. Yes	1. Father of the child you are carrying in womb	4. Farmer	4	0	1. Male		0. no	0	0. control	17. bar_pii_west	1. Single Live birth		0. alive	Early	1	1	1
19	1	1	3	1. Married	2. >=secondary	0. No	2. yes	1. Yes	1. Father of the child you are carrying in womb	3. Labourer	5	0	2. Female		0. no	0	0. control	29. walela_north	1. Single Live birth		0. alive	Early	1	1	0
24	2	2	5	1. Married	0. none	0. No	1. no	1. Yes	1. Father of the child you are carrying in womb	4. Farmer	3	0	2. Female		0. no	0	0. control	29. walela_north	1. Single Live birth		0. alive	Late	1	1	1
28	5	5	5	1. Married	1. primary	0. No	2. yes	1. Yes	1. Father of the child you are carrying in womb	4. Farmer	2	0	2. Female	1. normal	0. no	0	1. intervention	9. apua_east	1. Single Live birth		0. alive	Early	1	1	0
29	5	5	6	1. Married	1. primary	0. No	2. yes	1. Yes	1. Father of the child you are carrying in womb	3. Labourer	2	1	2. Female		0. no	0	1. intervention	30. walela_south	1. Single Live birth		0. alive	Late	1	1	1
37	9	7	9	1. Married	0. none	0. No	2. yes	1. Yes	1. Father of the child you are carrying in womb	4. Farmer	2	1	2. Female	1. normal	0. no	1	1. intervention	16. bar_pii_east	1. Single Live birth		0. alive	Early	1	1	0
23	1	1	4	1. Married	1. primary	1. Yes	2. yes	1. Yes	1. Father of the child you are carrying in womb	4. Farmer	3	1	1. Male	1. normal	0. no	0	1. intervention	16. bar_pii_east	1. Single Live birth		0. alive	Early	1	1	0
35	4	3	5	1. Married	1. primary	0. No	2. yes	1. Yes	1. Father of the child you are carrying in womb	4. Farmer	3	0	1. Male		0. no	0	0. control	22. otara_i_north	1. Single Live birth		0. alive	Early	1	1	0
28	5	5	7	1. Married	1. primary	0. No	2. yes	1. Yes	1. Father of the child you are carrying in womb	4. Farmer	2	0	2. Female		0. no	0	0. control	29. walela_north	1. Single Live birth		0. alive	Late	1	1	1
31	3	3	4	3. single	1. primary	0. No	1. no	1. Yes	2. Yourself		1	0	1. Male		0. no	0	0. control	29. walela_north	1. Single Live birth		0. alive	Late	1	1	0
33	2	2	4	1. Married	2. >=secondary	0. No	2. yes	1. Yes	2. Yourself	1. salaried worker	5	1	2. Female		0. no	0	0. control	17. bar_pii_west	1. Single Live birth		0. alive	Late	0	1	1
37	7	7	9	1. Married	1. primary	0. No	2. yes	1. Yes	1. Father of the child you are carrying in womb	4. Farmer	2	0			0. no	0	1. intervention	11. apuce_north	.l. LTFU						0
20	4	4	4	2. co-habiting	0. none	0. No	1. no	1. Yes	2. Yourself	4. Farmer	1	1	2. Female	1. normal	0. no	1	1. intervention	9. apua_east	1. Single Live birth		0. alive	Early	1	1	0
28	5	5	6	1. Married	1. primary	0. No	2. yes	1. Yes	1. Father of the child you are carrying in womb	4. Farmer	2	1	2. Female	1. normal	0. no	0	1. intervention	9. apua_east	1. Single Live birth		0. alive	Early	1	1	0
43	11	11	8	1. Married	1. primary	0. No	2. yes	0. No	1. Father of the child you are carrying in womb	4. Farmer	5	1	2. Female		0. no	0	1. intervention	9. apua_east	5. Still birth		0. alive				0
17	0	0	4	1. Married	1. primary	1. Yes	2. yes	1. Yes	1. Father of the child you are carrying in womb	4. Farmer	2	1	2. Female	1. normal	0. no	0	1. intervention	30. walela_south	1. Single Live birth		0. alive	Late	1	1	0
17			3	1. Married	1. primary	0. No	2. yes	1. Yes	1. Father of the child you are carrying in womb	4. Farmer	3	1	2. Female		0. no	0	1. intervention	16. bar_pii_east	1. Single Live birth		0. alive	Late	1	1	1
24	1	1	3	1. Married	1. primary	0. No	2. yes	1. Yes	1. Father of the child you are carrying in womb	4. Farmer	3	1	1. Male		1. yes	0	0. control	17. bar_pii_west	2. Multiple Live birth		0. alive	Early	1	0	0
19			2	1. Married	1. primary	0. No	2. yes	1. Yes	1. Father of the child you are carrying in womb	4. Farmer	4	0	1. Male		0. no	0	0. control	17. bar_pii_west	1. Single Live birth		0. alive	Late	0	0	0
21	1	1	3	2. co-habiting	1. primary	0. No	2. yes	1. Yes	1. Father of the child you are carrying in womb	4. Farmer	3	1	2. Female	1. normal	0. no	0	0. control	28. walela_central	1. Single Live birth		0. alive	Early	0	0	1
17			2	1. Married	0. none	0. No	2. yes	1. Yes	1. Father of the child you are carrying in womb	5. Other (specify) _____	2	1	2. Female	1. normal	0. no	0	1. intervention	16. bar_pii_east	1. Single Live birth		0. alive	Early	1	1	0
18			2	1. Married	1. primary	0. No	2. yes	1. Yes	1. Father of the child you are carrying in womb	4. Farmer	3	0	2. Female		0. no	0	1. intervention	19. odoro_north	1. Single Live birth		0. alive	Late			1
24	2	2	4	1. Married	1. primary	0. No	2. yes	1. Yes	1. Father of the child you are carrying in womb	4. Farmer	2	0	1. Male	1. normal	0. no	0	1. intervention	19. odoro_north	1. Single Live birth		0. alive	Early			1
30	2	2	4	1. Married	1. primary	0. No	1. no	1. Yes	1. Father of the child you are carrying in womb	4. Farmer	5	1	2. Female	1. normal	0. no	0	1. intervention	19. odoro_north	1. Single Live birth		0. alive	Early	1	1	0
23	3	2	4	1. Married	1. primary	0. No	2. yes	1. Yes	7. Other, specify	4. Farmer	3	0	2. Female	1. normal	0. no	0	0. control	10. apua_west	1. Single Live birth		0. alive	Early			0
22	1	1	8	3. single	1. primary	0. No	1. no	0. No	5. Other household member living at home		3	1	1. Male		0. no	0	1. intervention	30. walela_south	1. Single Live birth		0. alive	Late	1	1	0
22	1	1	7	3. single	1. primary	0. No	1. no	1. Yes	7. Other, specify		1	0	2. Female		0. no	0	1. intervention	9. apua_east	1. Single Live birth		0. alive	Late	1	1	0
18	1	1	3	2. co-habiting	1. primary	0. No	2. yes	1. Yes	1. Father of the child you are carrying in womb	4. Farmer	4	0	2. Female	1. normal	0. no	0	1. intervention	9. apua_east	1. Single Live birth		0. alive	Early			0
27	3	3	8	1. Married	2. >=secondary	0. No	2. yes	1. Yes	1. Father of the child you are carrying in womb	4. Farmer	5	1			0. no	0	0. control	10. apua_west	.l. LTFU						0
17			6	3. single	1. primary	0. No	2. yes	1. Yes	7. Other, specify		4	0	1. Male	1. normal	0. no	0	0. control	10. apua_west	1. Single Live birth		0. alive	Late	1	0	0
19	0	0	2	1. Married	1. primary	0. No	2. yes	1. Yes	1. Father of the child you are carrying in womb	4. Farmer	3	0	2. Female		0. no	0	1. intervention	30. walela_south	1. Single Live birth		0. alive	Late	1	1	0
37	4	4	3	3. single	1. primary	0. No	2. yes	1. Yes	2. Yourself		1	0	2. Female		0. no	0	1. intervention	30. walela_south	1. Single Live birth		0. alive	Late	1	1	0
21	0	0	2	1. Married	2. >=secondary	0. No	2. yes	1. Yes	1. Father of the child you are carrying in womb	4. Farmer	4	0	1. Male	1. normal	0. no	0	0. control	29. walela_north	1. Single Live birth		0. alive	Early	1	1	0
26	4	4	5	1. Married	0. none	0. No	1. no	1. Yes	2. Yourself	2. Businessman	5	0	1. Male		0. no	0	0. control	29. walela_north	1. Single Live birth		0. alive	Early	1	1	1
22	2	1	3	1. Married	1. primary	1. Yes	2. yes	1. Yes	1. Father of the child you are carrying in womb	5. Other (specify) _____	4	0	1. Male		0. no	0	1. intervention	9. apua_east	1. Single Live birth		0. alive	Late	1	1	0
17			2	3. single	1. primary	0. No	2. yes	1. Yes	1. Father of the child you are carrying in womb		4	1	1. Male	1. normal	0. no	0	1. intervention	9. apua_east	1. Single Live birth		0. alive	Early	1	1	0
25	3	3	7	1. Married	1. primary	0. No	2. yes	1. Yes	1. Father of the child you are carrying in womb	1. salaried worker	5	1	2. Female		0. no	0	1. intervention	9. apua_east	1. Single Live birth		0. alive	Late	1	1	0
18	1	1	4	1. Married	1. primary	0. No	2. yes	1. Yes	1. Father of the child you are carrying in womb	3. Labourer	5	1	1. Male		0. no	0	1. intervention	23. otara_ii_south	1. Single Live birth		0. alive	Late	1	0	0
20			0	2. co-habiting	1. primary	0. No	2. yes	1. Yes	1. Father of the child you are carrying in womb	4. Farmer	4	1	1. Male	1. normal	0. no	0	1. intervention	23. otara_ii_south	1. Single Live birth		0. alive	Early	1	1	0
26	2	2	4	1. Married	0. none	0. No	2. yes	1. Yes	1. Father of the child you are carrying in womb	4. Farmer	3	0	2. Female		0. no	0	1. intervention	23. otara_ii_south	1. Single Live birth		0. alive	Early	1	1	0
28	3	3	2	1. Married	1. primary	0. No	2. yes	1. Yes	1. Father of the child you are carrying in womb	4. Farmer	5	0	2. Female		0. no	1	1. intervention	23. otara_ii_south	1. Single Live birth		0. alive	Late	1	1	1
20	1	1	3	1. Married	1. primary	0. No	1. no	0. No	1. Father of the child you are carrying in womb	3. Labourer	4	0			0. no	0	0. control	28. walela_central	.l. LTFU						0
22	2	1	3	1. Married	2. >=secondary	0. No	2. yes	1. Yes	1. Father of the child you are carrying in womb	2. Businessman	4	0			0. no	0	0. control	29. walela_north	.l. LTFU						0
16			12	2. co-habiting	1. primary	0. No	1. no	1. Yes	1. Father of the child you are carrying in womb	4. Farmer	3	1	2. Female		0. no	0	1. intervention	23. otara_ii_south	1. Single Live birth		0. alive	Early	1	1	1
18			4	1. Married	1. primary	0. No	2. yes	1. Yes	1. Father of the child you are carrying in womb	2. Businessman	4	1	1. Male	1. normal	0. no	0	1. intervention	30. walela_south	1. Single Live birth		0. alive	Late	1	1	0
20			5	1. Married	2. >=secondary	0. No	2. yes	1. Yes	1. Father of the child you are carrying in womb	4. Farmer	4	0	1. Male	1. normal	0. no	0	1. intervention	30. walela_south	1. Single Live birth		0. alive	Late	1	1	0
23	2	2	4	1. Married	1. primary	1. Yes	2. yes	1. Yes	1. Father of the child you are carrying in womb	4. Farmer	2	0	2. Female		0. no	0	0. control	29. walela_north	1. Single Live birth		0. alive	Early	1	0	0
30	1	1	7	1. Married	2. >=secondary	1. Yes	2. yes	1. Yes	1. Father of the child you are carrying in womb	1. salaried worker	5	1	2. Female		0. no	0	0. control	29. walela_north	1. Single Live birth		0. alive	Early	0	0	0
33	5	4	8	1. Married	1. primary	0. No	2. yes	1. Yes	1. Father of the child you are carrying in womb	4. Farmer	4	1	1. Male		0. no	0	1. intervention	30. walela_south	1. Single Live birth		0. alive	Early	1	1	0
16			3	1. Married	1. primary	0. No	2. yes	1. Yes	1. Father of the child you are carrying in womb	4. Farmer	4	1	2. Female	1. normal	0. no	0	1. intervention	30. walela_south	1. Single Live birth		0. alive	Late	1	1	0
27	4	4	6	2. co-habiting	1. primary	0. No	2. yes	1. Yes	1. Father of the child you are carrying in womb	4. Farmer	5	1	1. Male	1. normal	0. no	0	1. intervention	30. walela_south	1. Single Live birth		0. alive	Late	1	1	0
24	3	3	6	2. co-habiting	1. primary	0. No	2. yes	1. Yes	1. Father of the child you are carrying in womb	4. Farmer	5	0	1. Male		0. no	0	0. control	29. walela_north	1. Single Live birth		0. alive	Late	1	1	0
20	2	2	4	2. co-habiting	1. primary	0. No	2. yes	1. Yes	1. Father of the child you are carrying in womb	2. Businessman	5	0	1. Male	1. normal	0. no	0	0. control	29. walela_north	1. Single Live birth		0. alive	Early	1	1	0
22	2	2	6	1. Married	1. primary	0. No	2. yes	1. Yes	1. Father of the child you are carrying in womb	3. Labourer	4	0	1. Male		0. no	0	0. control	29. walela_north	1. Single Live birth		0. alive	Late	1	1	0
20			2	1. Married	1. primary	0. No	2. yes	1. Yes	1. Father of the child you are carrying in womb	4. Farmer	2	1	1. Male	1. normal	0. no	0	1. intervention	16. bar_pii_east	1. Single Live birth		0. alive	Early	1	1	0
20	1	1	9	3. single	1. primary	0. No	1. no	1. Yes	7. Other, specify		3	1			0. no	0	1. intervention	9. apua_east	.l. LTFU						0
34	6	6	8	1. Married	1. primary	0. No	1. no	1. Yes	1. Father of the child you are carrying in womb	4. Farmer	3	1	2. Female		0. no	0	1. intervention	9. apua_east	1. Single Live birth		0. alive	Late	1	1	0
21	2	2	6	1. Married	1. primary	0. No	1. no	1. Yes	1. Father of the child you are carrying in womb	4. Farmer	2	1	1. Male		0. no	0	1. intervention	9. apua_east	1. Single Live birth		0. alive	Early	1	1	0
23	4	2	4	1. Married	1. primary	1. Yes	2. yes	1. Yes	1. Father of the child you are carrying in womb	1. salaried worker	3	1	1. Male	1. normal	0. no	0	1. intervention	9. apua_east	1. Single Live birth		0. alive	Late	1	1	0
27	3	3	5	1. Married	1. primary	0. No	1. no	1. Yes	1. Father of the child you are carrying in womb	4. Farmer	2	1	2. Female	2. lbw	0. no	0	1. intervention	9. apua_east	1. Single Live birth		0. alive	Early	1	1	0
37	7	6	8	1. Married	0. none	1. Yes	2. yes	1. Yes	1. Father of the child you are carrying in womb	4. Farmer	5	1	2. Female	1. normal	0. no	0	1. intervention	11. apuce_north	1. Single Live birth		0. alive	Late	1	1	0
22	0	0	3	1. Married	1. primary	0. No	2. yes	1. Yes	1. Father of the child you are carrying in womb	4. Farmer	5	1	1. Male	1. normal	0. no	0	1. intervention	30. walela_south	1. Single Live birth		0. alive	Early	0	1	0
21	1	1	3	1. Married	1. primary	0. No	2. yes	1. Yes	1. Father of the child you are carrying in womb	3. Labourer	4	1	1. Male		0. no	0	0. control	28. walela_central	1. Single Live birth		0. alive	Early	1	1	1
18	3	3	6	1. Married	1. primary	0. No	2. yes	1. Yes	1. Father of the child you are carrying in womb	5. Other (specify) _____	5	1	1. Male		0. no	0	0. control	28. walela_central	1. Single Live birth		0. alive	Early	1	0	0
29	4	4	6	1. Married	0. none	0. No	2. yes	0. No	1. Father of the child you are carrying in womb	4. Farmer	5	0	2. Female	1. normal	0. no	0	0. control	28. walela_central	1. Single Live birth		0. alive	Late	1	1	1
18	1	1	3	1. Married	1. primary	0. No	1. no	1. Yes	1. Father of the child you are carrying in womb	4. Farmer	2	0	2. Female		0. no	0	1. intervention	16. bar_pii_east	1. Single Live birth		0. alive	Late	1	1	1
31	4	4	6	1. Married	1. primary	0. No	2. yes	0. No	1. Father of the child you are carrying in womb	4. Farmer	2	0	2. Female	1. normal	0. no	0	0. control	10. apua_west	1. Single Live birth		0. alive	Early	1	0	1
22	2	2	5	1. Married	0. none	0. No	2. yes	1. Yes	1. Father of the child you are carrying in womb	4. Farmer	1	0	2. Female		0. no	0	0. control	13. arwotomito	1. Single Live birth		0. alive	Early	0	0	1
27	4	4	6	1. Married	1. primary	0. No	1. no	0. No	1. Father of the child you are carrying in womb	4. Farmer	3	1	1. Male	1. normal	0. no	1	0. control	28. walela_central	1. Single Live birth		0. alive	Early	1	1	1
32	5	5	7	1. Married	1. primary	0. No	2. yes	1. Yes	1. Father of the child you are carrying in womb	4. Farmer	5	1	1. Male	1. normal	0. no	0	0. control	28. walela_central	1. Single Live birth		0. alive	Early	1	1	1
33	7	7	9	1. Married	1. primary	0. No	2. yes	1. Yes	1. Father of the child you are carrying in womb	4. Farmer	4	1	2. Female	1. normal	0. no	0	0. control	28. walela_central	1. Single Live birth		1. dead	Late			1
29	5	5	8	1. Married	1. primary	0. No	2. yes	1. Yes	1. Father of the child you are carrying in womb	2. Businessman	5	0	1. Male	1. normal	0. no	0	0. control	28. walela_central	1. Single Live birth		0. alive	Early	1	1	0
23	2	1	3	1. Married	1. primary	0. No	1. no	1. Yes	1. Father of the child you are carrying in womb	4. Farmer	1	0	2. Female	1. normal	0. no	0	1. intervention	23. otara_ii_south	1. Single Live birth		0. alive	Early	1	1	0
34	9	5	14	1. Married	1. primary	0. No	1. no	1. Yes	1. Father of the child you are carrying in womb	4. Farmer	2	1	2. Female		0. no	0	1. intervention	23. otara_ii_south	1. Single Live birth		0. alive	Early	1	1	0
18			2	1. Married	1. primary	0. No	2. yes	1. Yes	1. Father of the child you are carrying in womb	2. Businessman	4	0	1. Male		0. no	0	0. control	29. walela_north	1. Single Live birth		0. alive	Early			0
31	6	6	9	1. Married	1. primary	0. No	1. no	1. Yes	1. Father of the child you are carrying in womb	4. Farmer	1	0			0. no	0	0. control	29. walela_north	.l. LTFU						0
21	1	1	3	1. Married	1. primary	0. No	2. yes	1. Yes	1. Father of the child you are carrying in womb	4. Farmer	5	0	2. Female	1. normal	0. no	0	1. intervention	20. odoro_south	1. Single Live birth		0. alive	Late	1	1	0
19			5	3. single	1. primary	0. No	1. no	1. Yes	6. Not applicable.		3	0	1. Male		0. no	0	1. intervention	20. odoro_south	1. Single Live birth		0. alive	Late	1	1	1
36	8	7	6	3. single	1. primary	0. No	1. no	1. Yes	2. Yourself		2	1	1. Male		0. no	0	1. intervention	30. walela_south	1. Single Live birth		0. alive	Early	1	1	1
20	1	1	2	2. co-habiting	1. primary	1. Yes	2. yes	1. Yes	1. Father of the child you are carrying in womb	4. Farmer	3	1	2. Female	1. normal	0. no	1	1. intervention	20. odoro_south	1. Single Live birth		0. alive	Late	1	1	0
19	0	0	4	1. Married	2. >=secondary	0. No	2. yes	1. Yes	1. Father of the child you are carrying in womb	2. Businessman	2	0	1. Male	1. normal	0. no	0	1. intervention	30. walela_south	1. Single Live birth		0. alive	Late	1	0	0
20	1	1	3	2. co-habiting	1. primary	0. No	2. yes	1. Yes	1. Father of the child you are carrying in womb	4. Farmer	2	1	1. Male	1. normal	0. no	1	1. intervention	23. otara_ii_south	1. Single Live birth		0. alive	Early	1	1	0
30	5	5	6	1. Married	1. primary	0. No	2. yes	1. Yes	1. Father of the child you are carrying in womb	4. Farmer	1	1	1. Male		0. no	0	1. intervention	23. otara_ii_south	1. Single Live birth		0. alive	Early	1	1	0
28	3	2	4	1. Married	1. primary	0. No	2. yes	1. Yes	1. Father of the child you are carrying in womb	4. Farmer	5	1	2. Female		0. no	0	1. intervention	23. otara_ii_south	1. Single Live birth		0. alive	Early	1	0	1
23			2	1. Married	1. primary	0. No	1. no	1. Yes	1. Father of the child you are carrying in womb	4. Farmer	1	1	1. Male	1. normal	0. no	0	1. intervention	23. otara_ii_south	1. Single Live birth		0. alive	Late	1	1	0
18	0	0	2	2. co-habiting	1. primary	1. Yes	2. yes	1. Yes	1. Father of the child you are carrying in womb	4. Farmer	2	1	2. Female		0. no	0	1. intervention	23. otara_ii_south	1. Single Live birth		0. alive	Early	1	1	0
28	4	4	6	1. Married	1. primary	0. No	2. yes	1. Yes	1. Father of the child you are carrying in womb	4. Farmer	4	0	2. Female		0. no	0	0. control	10. apua_west	1. Single Live birth		0. alive	Late	1	1	1
33	8	7	7	1. Married	1. primary	0. No	2. yes	1. Yes	1. Father of the child you are carrying in womb	4. Farmer	5	1			0. no	0	0. control	10. apua_west	.l. LTFU						0
16	0	0	2	3. single	1. primary	0. No	1. no	1. Yes	7. Other, specify		2	1	1. Male		0. no	0	0. control	10. apua_west	1. Single Live birth		0. alive	Early	1	1	0
18	0	0	10	1. Married	2. >=secondary	0. No	2. yes	1. Yes	1. Father of the child you are carrying in womb	4. Farmer	2	1	2. Female		0. no	0	1. intervention	30. walela_south	1. Single Live birth		0. alive	Late	1	1	0
23	2	2	4	1. Married	1. primary	0. No	1. no	1. Yes	1. Father of the child you are carrying in womb	4. Farmer	1	0	1. Male	1. normal	0. no	0	1. intervention	30. walela_south	1. Single Live birth		0. alive	Late	1	1	0
29	3	3	9	3. single	1. primary	0. No	2. yes	1. Yes	7. Other, specify		5	1	1. Male		0. no	0	0. control	13. arwotomito	1. Single Live birth		0. alive	Early	0	0	0
26	2	2	5	3. single	0. none	0. No	1. no	1. Yes	7. Other, specify		2	0	1. Male	1. normal	0. no	0	0. control	13. arwotomito	1. Single Live birth		0. alive	Late	0	1	1
19	0	0	3	1. Married	1. primary	0. No	2. yes	1. Yes	1. Father of the child you are carrying in womb	4. Farmer	2	1	2. Female	1. normal	0. no	0	0. control	13. arwotomito	1. Single Live birth		0. alive	Early	1	1	0
20	2	1	3	1. Married	1. primary	0. No	2. yes	1. Yes	1. Father of the child you are carrying in womb	4. Farmer	2	1	1. Male		0. no	0	0. control	13. arwotomito	1. Single Live birth		0. alive	Late	1	1	1
39	7	6	8	1. Married	1. primary	0. No	2. yes	1. Yes	1. Father of the child you are carrying in womb	4. Farmer	2	0	1. Male	1. normal	0. no	0	0. control	28. walela_central	1. Single Live birth		0. alive	Early	1	0	0
20	1	1	3	1. Married	1. primary	0. No	2. yes	1. Yes	1. Father of the child you are carrying in womb	4. Farmer	4	0	2. Female		0. no	0	0. control	17. bar_pii_west	1. Single Live birth		0. alive	Late	1	1	1
32	6	6	11	1. Married	0. none	0. No	2. yes	1. Yes	1. Father of the child you are carrying in womb	4. Farmer	3	0	1. Male		0. no	1	1. intervention	11. apuce_north	1. Single Live birth		0. alive	Late	1	1	1
24	5	4	5	1. Married	1. primary	0. No	2. yes	1. Yes	1. Father of the child you are carrying in womb	5. Other (specify) _____	2	1	2. Female	1. normal	0. no	0	0. control	13. arwotomito	1. Single Live birth		0. alive	Late	1	1	0
35	8	8	10	1. Married	1. primary	0. No	2. yes	1. Yes	1. Father of the child you are carrying in womb	4. Farmer	4	0	2. Female	1. normal	0. no	0	0. control	28. walela_central	1. Single Live birth		0. alive	Late	1	1	1
40	6	5	3	2. co-habiting	1. primary	0. No	2. yes	0. No	1. Father of the child you are carrying in womb	2. Businessman	4	0	1. Male	1. normal	0. no	0	0. control	17. bar_pii_west	1. Single Live birth		0. alive	Late	0	0	1
25	2	2	4	1. Married	1. primary	0. No	1. no	1. Yes	1. Father of the child you are carrying in womb	4. Farmer	3	0	1. Male	1. normal	0. no	0	0. control	17. bar_pii_west	1. Single Live birth		0. alive	Late	1	1	1
28	3	2	8	1. Married	1. primary	0. No	2. yes	0. No	7. Other, specify	4. Farmer	3	1	2. Female	1. normal	0. no	0	0. control	28. walela_central	1. Single Live birth		0. alive	Late	1	1	1
16	0	0	3	2. co-habiting	1. primary	0. No	2. yes	1. Yes	1. Father of the child you are carrying in womb	3. Labourer	4	0	2. Female	1. normal	0. no	0	1. intervention	16. bar_pii_east	1. Single Live birth		0. alive	Early	1	0	0
21	1	1	3	1. Married	1. primary	0. No	2. yes	1. Yes	1. Father of the child you are carrying in womb	3. Labourer	5	0	2. Female	2. lbw	0. no	0	1. intervention	11. apuce_north	1. Single Live birth		0. alive	Late	1	1	0
40	5	5	6	1. Married	2. >=secondary	0. No	1. no	1. Yes	1. Father of the child you are carrying in womb	4. Farmer	1	1	1. Male		0. no	0	1. intervention	16. bar_pii_east	1. Single Live birth		0. alive	Late	1	1	0
27	4	4	6	1. Married	1. primary	1. Yes	1. no	1. Yes	1. Father of the child you are carrying in womb	4. Farmer	5	0	1. Male	1. normal	0. no	0	0. control	29. walela_north	1. Single Live birth		0. alive	Early	1	1	0
19	1	1	3	1. Married	1. primary	0. No	2. yes	1. Yes	1. Father of the child you are carrying in womb	4. Farmer	2	1	2. Female	1. normal	0. no	0	1. intervention	9. apua_east	1. Single Live birth		0. alive	Early	1	1	0
33	5	5	7	1. Married	1. primary	0. No	1. no	1. Yes	1. Father of the child you are carrying in womb	4. Farmer	5	0	2. Female	1. normal	0. no	0	0. control	28. walela_central	1. Single Live birth		0. alive	Late	1	1	1
17	1	1	3	1. Married	1. primary	0. No	2. yes	1. Yes	1. Father of the child you are carrying in womb	4. Farmer	2	0	1. Male		0. no	0	1. intervention	16. bar_pii_east	1. Single Live birth		0. alive	Late	1	1	0
17			2	1. Married	1. primary	0. No	2. yes	1. Yes	1. Father of the child you are carrying in womb	4. Farmer	2	1	1. Male		0. no	0	0. control	17. bar_pii_west	1. Single Live birth		0. alive	Early	1	0	0
23			2	1. Married	1. primary	0. No	1. no	1. Yes	1. Father of the child you are carrying in womb	4. Farmer	2	1	2. Female	1. normal	0. no	0	1. intervention	11. apuce_north	1. Single Live birth		0. alive	Late	1	1	1
34	5	5	7	2. co-habiting	1. primary	0. No	2. yes	1. Yes	7. Other, specify	4. Farmer	2	1	2. Female		0. no	0	1. intervention	23. otara_ii_south	1. Single Live birth		0. alive	Early	1	1	0
30	4	4	3	3. single	0. none	0. No	2. yes	1. Yes	4. Older female relative		1	0	1. Male		0. no	0	0. control	29. walela_north	1. Single Live birth		0. alive	Late	0	0	0
27	4	4	4	1. Married	1. primary	0. No	2. yes	1. Yes	1. Father of the child you are carrying in womb	2. Businessman	2	0	1. Male		0. no	0	0. control	28. walela_central	1. Single Live birth		0. alive	Late	1	0	0
23			2	1. Married	0. none	0. No	2. yes	1. Yes	1. Father of the child you are carrying in womb	1. salaried worker	3	1	1. Male	1. normal	0. no	0	0. control	17. bar_pii_west	1. Single Live birth		0. alive	Late	1	1	0
18			2	1. Married	1. primary	0. No	2. yes	1. Yes	1. Father of the child you are carrying in womb	1. salaried worker	4	1	1. Male	1. normal	0. no	0	1. intervention	16. bar_pii_east	1. Single Live birth		0. alive	Late	1	1	0
32	5	5	8	1. Married	0. none	0. No	2. yes	0. No	1. Father of the child you are carrying in womb	4. Farmer	3	1	1. Male	1. normal	0. no	1	1. intervention	11. apuce_north	1. Single Live birth		0. alive	Early	1	1	0
25	3	3	5	2. co-habiting	1. primary	0. No	2. yes	1. Yes	1. Father of the child you are carrying in womb	4. Farmer	3	1	1. Male	1. normal	0. no	0	0. control	5. acutkumu	1. Single Live birth		0. alive	Late	1	1	0
29	4	4	10	2. co-habiting	1. primary	0. No	1. no	0. No	1. Father of the child you are carrying in womb	4. Farmer	1	1	2. Female	1. normal	0. no	0	0. control	10. apua_west	1. Single Live birth		0. alive	Late	1	0	1
32	5	4	3	1. Married	0. none	0. No	2. yes	1. Yes	1. Father of the child you are carrying in womb	4. Farmer	3	0	2. Female	1. normal	0. no	1	0. control	10. apua_west	1. Single Live birth		0. alive	Late	0	1	1
30	4	4	7	1. Married	1. primary	0. No	1. no	1. Yes	1. Father of the child you are carrying in womb	4. Farmer	5	0	1. Male		0. no	0	0. control	5. acutkumu	1. Single Live birth		0. alive	Early	1	1	1
30	6	5	7	1. Married	0. none	0. No	2. yes	1. Yes	1. Father of the child you are carrying in womb	4. Farmer	2	1	2. Female	1. normal	0. no	0	1. intervention	9. apua_east	1. Single Live birth		0. alive	Early	1	1	1
40	7	7	7	1. Married	0. none	0. No	2. yes	1. Yes	2. Yourself	4. Farmer	2	1	2. Female	1. normal	0. no	1	0. control	5. acutkumu	1. Single Live birth		0. alive	Late	1	1	0
31	8	5	7	1. Married	1. primary	0. No	1. no	1. Yes	1. Father of the child you are carrying in womb	4. Farmer	2	0	1. Male		0. no	0	0. control	5. acutkumu	1. Single Live birth		0. alive	Late	1	1	0
17			2	2. co-habiting	1. primary	0. No	2. yes	1. Yes	1. Father of the child you are carrying in womb	3. Labourer	1	1	2. Female	1. normal	0. no	0	0. control	22. otara_i_north	1. Single Live birth		0. alive	Late	1	1	0
17			2	1. Married	0. none	0. No	1. no	1. Yes	1. Father of the child you are carrying in womb	4. Farmer	2	1	1. Male		0. no	0	1. intervention	9. apua_east	1. Single Live birth		0. alive	Late	1	1	0
19	0	0	2	1. Married	1. primary	0. No	2. yes	1. Yes	1. Father of the child you are carrying in womb	4. Farmer	3	1	2. Female	1. normal	0. no	0	1. intervention	11. apuce_north	1. Single Live birth		0. alive	Early	1	1	0
19			2	1. Married	1. primary	0. No	2. yes	1. Yes	1. Father of the child you are carrying in womb	4. Farmer	5	1	2. Female	1. normal	0. no	0	1. intervention	30. walela_south	1. Single Live birth		0. alive	Late	1	1	0
28	3	3	9	1. Married	1. primary	0. No	2. yes	1. Yes	1. Father of the child you are carrying in womb	4. Farmer	2	1	1. Male	2. lbw	0. no	0	1. intervention	11. apuce_north	1. Single Live birth		0. alive	Late	1	1	0
32	6	6	4	3. single	1. primary	0. No	2. yes	1. Yes	2. Yourself		2	1	1. Male	1. normal	0. no	0	0. control	12. apuce_south	1. Single Live birth		0. alive	Early	0	1	0
20			1	1. Married	1. primary	0. No	2. yes	1. Yes	1. Father of the child you are carrying in womb	1. salaried worker	2	0	2. Female	1. normal	0. no	1	0. control	12. apuce_south	1. Single Live birth		0. alive	Late	0	0	1
32	7	7	7	1. Married	1. primary	0. No	1. no	1. Yes	1. Father of the child you are carrying in womb	4. Farmer	5	1	1. Male	1. normal	0. no	0	0. control	12. apuce_south	1. Single Live birth		0. alive	Early	1	1	0
18			2	2. co-habiting	1. primary	0. No	2. yes	1. Yes	1. Father of the child you are carrying in womb	5. Other (specify) _____	3	1	1. Male	1. normal	0. no	0	0. control	13. arwotomito	1. Single Live birth		0. alive	Late	1	1	0
18			3	1. Married	1. primary	0. No	1. no	1. Yes	1. Father of the child you are carrying in womb	4. Farmer	3	1	2. Female	2. lbw	0. no	1	0. control	13. arwotomito	1. Single Live birth		0. alive	Late	1	0	0
22	1	1	2	1. Married	1. primary	0. No	2. yes	1. Yes	1. Father of the child you are carrying in womb	5. Other (specify) _____	3	1	2. Female	1. normal	0. no	0	1. intervention	19. odoro_north	1. Single Live birth		0. alive	Early	1	1	0
24	3	4	8	1. Married	1. primary	0. No	2. yes	1. Yes	1. Father of the child you are carrying in womb	1. salaried worker	5	1	1. Male		0. no	0	0. control	12. apuce_south	1. Single Live birth		0. alive	Late	1	0	0
14			6	3. single	1. primary	0. No	1. no	1. Yes	7. Other, specify		1	1	2. Female	1. normal	0. no	0	1. intervention	11. apuce_north	1. Single Live birth		0. alive	Late	0	1	0
24			2	2. co-habiting	0. none	0. No	2. yes	0. No	1. Father of the child you are carrying in womb	4. Farmer	2	1	1. Male	1. normal	0. no	0	1. intervention	11. apuce_north	1. Single Live birth		0. alive	Late	1	1	0
34	5	5	6	1. Married	0. none	0. No	1. no	0. No	2. Yourself	4. Farmer	2	1	2. Female	1. normal	0. no	1	1. intervention	11. apuce_north	1. Single Live birth		0. alive	Late	1	1	1
24	4	4	6	1. Married	1. primary	0. No	1. no	0. No	1. Father of the child you are carrying in womb	4. Farmer	3	1	1. Male	2. lbw	0. no	0	1. intervention	11. apuce_north	1. Single Live birth		0. alive	Early	1	1	0
20			2	1. Married	1. primary	0. No	2. yes	1. Yes	1. Father of the child you are carrying in womb	4. Farmer	3	1	2. Female	1. normal	0. no	0	1. intervention	19. odoro_north	1. Single Live birth		0. alive	Early	1	1	0
18			3	1. Married	1. primary	0. No	2. yes	1. Yes	1. Father of the child you are carrying in womb	5. Other (specify) _____	5	1	2. Female	1. normal	0. no	0	1. intervention	19. odoro_north	1. Single Live birth		0. alive	Late	0	0	0
37	6	6	9	1. Married	0. none	0. No	2. yes	1. Yes	1. Father of the child you are carrying in womb	4. Farmer	4	1	2. Female	1. normal	0. no	0	0. control	5. acutkumu	1. Single Live birth		0. alive	Early	1	1	0
18			2	1. Married	1. primary	0. No	2. yes	1. Yes	1. Father of the child you are carrying in womb	4. Farmer	3	1	1. Male		0. no	0	0. control	5. acutkumu	1. Single Live birth		1. dead	Late			0
41	9	9	6	1. Married	1. primary	0. No	2. yes	1. Yes	1. Father of the child you are carrying in womb	3. Labourer	2	1	1. Male	1. normal	0. no	1	1. intervention	16. bar_pii_east	1. Single Live birth		0. alive	Early	1	1	0
36	7	7	8	1. Married	0. none	0. No	2. yes	1. Yes	1. Father of the child you are carrying in womb	4. Farmer	5	0	1. Male	1. normal	0. no	0	1. intervention	16. bar_pii_east	1. Single Live birth		0. alive	Early	1	1	0
30	4	4	9	1. Married	1. primary	1. Yes	2. yes	1. Yes	1. Father of the child you are carrying in womb	4. Farmer	5	1	2. Female		0. no	0	1. intervention	4. acutarwot	1. Single Live birth		0. alive	Early	1	1	0
18			2	1. Married	1. primary	1. Yes	2. yes	1. Yes	1. Father of the child you are carrying in womb	3. Labourer	2	1	2. Female	2. lbw	0. no	1	1. intervention	4. acutarwot	1. Single Live birth		0. alive	Early	1	1	0
20			2	1. Married	1. primary	1. Yes	2. yes	1. Yes	1. Father of the child you are carrying in womb	2. Businessman	4	1	1. Male	1. normal	0. no	0	0. control	12. apuce_south	1. Single Live birth		0. alive	Late	1	1	0
18	1	1	3	1. Married	1. primary	1. Yes	2. yes	1. Yes	1. Father of the child you are carrying in womb	4. Farmer	4	0	2. Female	1. normal	0. no	0	0. control	12. apuce_south	1. Single Live birth		0. alive	Early	1	0	1
20	1	1	7	3. single	2. >=secondary	0. No	2. yes	0. No	4. Older female relative		5	1	2. Female	1. normal	0. no	0	1. intervention	30. walela_south	1. Single Live birth		0. alive	Late	1	1	0
33	7	6	9	1. Married	1. primary	1. Yes	2. yes	1. Yes	1. Father of the child you are carrying in womb	4. Farmer	5	1	2. Female		0. no	0	1. intervention	4. acutarwot	1. Single Live birth		0. alive	Late	1	1	1
25	4	4	6	1. Married	1. primary	0. No	2. yes	0. No	1. Father of the child you are carrying in womb	2. Businessman	4	1	1. Male	1. normal	0. no	0	1. intervention	9. apua_east	1. Single Live birth		0. alive	Early	1	1	0
17	0	0	2	1. Married	1. primary	0. No	2. yes	1. Yes	1. Father of the child you are carrying in womb	4. Farmer	1	1			0. no	0	0. control	28. walela_central	.l. LTFU						0
20	1	1	2	1. Married	1. primary	0. No	2. yes	1. Yes	3. Older male relative	4. Farmer	4	1	2. Female		0. no	0	0. control	22. otara_i_north	1. Single Live birth		1. dead				0
20	1	1	3	1. Married	1. primary	0. No	1. no	1. Yes	1. Father of the child you are carrying in womb	4. Farmer	3	1	1. Male	2. lbw	1. yes	1	0. control	22. otara_i_north	2. Multiple Live birth		0. alive	Late	1	1	0
32	5	5	8	3. single	1. primary	1. Yes	1. no	1. Yes	1. Father of the child you are carrying in womb		5	0	2. Female		0. no	0	0. control	5. acutkumu	1. Single Live birth		0. alive	Late	1	1	0
34	7	7	11	1. Married	1. primary	0. No	2. yes	1. Yes	1. Father of the child you are carrying in womb	4. Farmer	4	1	1. Male		0. no	0	1. intervention	9. apua_east	5. Still birth		0. alive				0
25	2	2	2	1. Married	1. primary	0. No	2. yes	1. Yes	1. Father of the child you are carrying in womb	4. Farmer	1	0	2. Female	1. normal	0. no	0	1. intervention	4. acutarwot	1. Single Live birth		0. alive	Late	1	1	0
45	8	8	10	1. Married	0. none	0. No	1. no	1. Yes	1. Father of the child you are carrying in womb	4. Farmer	4	0	1. Male	1. normal	0. no	0	1. intervention	4. acutarwot	1. Single Live birth		0. alive	Early	1	1	1
43	6	6	5	2. co-habiting	0. none	0. No	2. yes	1. Yes	1. Father of the child you are carrying in womb	4. Farmer	4	0	1. Male	2. lbw	0. no	0	1. intervention	4. acutarwot	1. Single Live birth		0. alive	Early	1	1	1
20			2	1. Married	2. >=secondary	0. No	2. yes	1. Yes	1. Father of the child you are carrying in womb	4. Farmer	4	1	2. Female	1. normal	0. no	0	0. control	22. otara_i_north	1. Single Live birth		0. alive	Early	0	0	0
22	2	2	4	1. Married	1. primary	0. No	1. no	1. Yes	1. Father of the child you are carrying in womb	1. salaried worker	2	0	1. Male		0. no	0	1. intervention	11. apuce_north	1. Single Live birth		0. alive	Late	0	0	0
20	2	2	2	3. single	1. primary	0. No	1. no	1. Yes	2. Yourself		2	0	1. Male	1. normal	0. no	0	0. control	13. arwotomito	1. Single Live birth		0. alive	Late	0	0	0
17			2	1. Married	1. primary	0. No	1. no	1. Yes	1. Father of the child you are carrying in womb	4. Farmer	3	1	2. Female	2. lbw	0. no	1	1. intervention	30. walela_south	1. Single Live birth		0. alive	Early	1	1	0
22	2	2	4	1. Married	1. primary	0. No	2. yes	0. No	1. Father of the child you are carrying in womb	3. Labourer	4	1	2. Female	1. normal	0. no	0	1. intervention	11. apuce_north	1. Single Live birth		0. alive	Early	0	1	0
31	3	3	5	1. Married	1. primary	0. No	2. yes	1. Yes	1. Father of the child you are carrying in womb	3. Labourer	5	0	2. Female	1. normal	0. no	0	1. intervention	11. apuce_north	1. Single Live birth		0. alive	Early	1	1	0
34	8	8	10	1. Married	0. none	0. No	2. yes	0. No	1. Father of the child you are carrying in womb	4. Farmer	5	0	1. Male	1. normal	0. no	0	1. intervention	11. apuce_north	1. Single Live birth		0. alive	Late	1	1	0
18	1	1	4	1. Married	1. primary	0. No	1. no	1. Yes	1. Father of the child you are carrying in womb	4. Farmer	2	0	2. Female	1. normal	0. no	0	1. intervention	11. apuce_north	1. Single Live birth		0. alive	Early	1	1	0
41	7	7	7	1. Married	1. primary	0. No	2. yes	0. No	1. Father of the child you are carrying in womb	3. Labourer	4	1	2. Female	1. normal	0. no	0	1. intervention	11. apuce_north	1. Single Live birth		0. alive	Early	1	1	0
30	6	6	7	1. Married	1. primary	0. No	1. no	1. Yes	1. Father of the child you are carrying in womb	4. Farmer	1	1	1. Male	1. normal	0. no	0	1. intervention	16. bar_pii_east	1. Single Live birth		0. alive	Early	1	1	0
18			2	2. co-habiting	1. primary	0. No	2. yes	1. Yes	3. Older male relative	4. Farmer	2	1	1. Male	1. normal	0. no	0	1. intervention	16. bar_pii_east	1. Single Live birth		0. alive	Late	0	1	0
26	5	4	6	1. Married	1. primary	0. No	1. no	0. No	1. Father of the child you are carrying in womb	4. Farmer	1	1	1. Male	1. normal	0. no	0	1. intervention	4. acutarwot	1. Single Live birth		0. alive	Early	1	1	0
23	3	3	5	1. Married	1. primary	1. Yes	1. no	1. Yes	1. Father of the child you are carrying in womb	4. Farmer	3	1	2. Female	1. normal	0. no	0	1. intervention	11. apuce_north	1. Single Live birth		0. alive	Early	1	1	0
38	4	3	5	1. Married	1. primary	0. No	2. yes	1. Yes	1. Father of the child you are carrying in womb	5. Other (specify) _____	3	1	1. Male	1. normal	0. no	0	1. intervention	4. acutarwot	1. Single Live birth		0. alive	Early	1	1	0
25	3	3	5	1. Married	1. primary	0. No	1. no	1. Yes	1. Father of the child you are carrying in womb	4. Farmer	5	0	1. Male		0. no	0	1. intervention	9. apua_east	1. Single Live birth		0. alive	Early	1	1	0
19	1	1	3	1. Married	0. none	0. No	1. no	1. Yes	1. Father of the child you are carrying in womb	4. Farmer	1	1	1. Male	1. normal	0. no	0	0. control	13. arwotomito	1. Single Live birth		0. alive	Early	1	1	0
22	3	3	7	1. Married	1. primary	0. No	1. no	1. Yes	1. Father of the child you are carrying in womb	4. Farmer	1	0	1. Male	1. normal	0. no	0	1. intervention	30. walela_south	1. Single Live birth		0. alive	Late	1	1	1
20	1	1	6	2. co-habiting	1. primary	0. No	2. yes	1. Yes	1. Father of the child you are carrying in womb	4. Farmer	4	1	2. Female	2. lbw	0. no	1	1. intervention	30. walela_south	1. Single Live birth		0. alive	Early	1	0	0
21	1	1	3	1. Married	1. primary	0. No	2. yes	1. Yes	3. Older male relative	5. Other (specify) _____	4	0	1. Male	1. normal	0. no	0	1. intervention	23. otara_ii_south	1. Single Live birth		0. alive	Early	1	1	0
33	5	5	5	3. single	0. none	0. No	1. no	1. Yes	5. Other household member living at home		2	1	1. Male	2. lbw	0. no	1	1. intervention	23. otara_ii_south	1. Single Live birth		0. alive	Early	1	1	0
27	2	2	4	1. Married	1. primary	0. No	2. yes	1. Yes	1. Father of the child you are carrying in womb	5. Other (specify) _____	4	1	2. Female	1. normal	0. no	0	1. intervention	23. otara_ii_south	1. Single Live birth		0. alive	Early	1	1	1
25	1	1	3	1. Married	2. >=secondary	0. No	2. yes	1. Yes	1. Father of the child you are carrying in womb	3. Labourer	4	1	1. Male	1. normal	0. no	0	1. intervention	30. walela_south	1. Single Live birth		0. alive	Early	1	1	0
43	6	6	10	1. Married	1. primary	0. No	1. no	0. No	1. Father of the child you are carrying in womb	4. Farmer	1	1	1. Male	1. normal	0. no	0	1. intervention	4. acutarwot	1. Single Live birth		0. alive	Late	1	1	0
23	3	3	5	1. Married	1. primary	0. No	2. yes	1. Yes	1. Father of the child you are carrying in womb	3. Labourer	5	0	1. Male	1. normal	0. no	0	0. control	5. acutkumu	1. Single Live birth		0. alive	Early	1	1	0
28	4	4	6	1. Married	1. primary	0. No	1. no	1. Yes	1. Father of the child you are carrying in womb	4. Farmer	3	0	2. Female	1. normal	0. no	0	1. intervention	20. odoro_south	1. Single Live birth		0. alive	Early	1	1	1
38	6	6	8	1. Married	1. primary	0. No	1. no	0. No	1. Father of the child you are carrying in womb	4. Farmer	2	1	2. Female		0. no	0	1. intervention	20. odoro_south	5. Still birth		0. alive				0
19	1	1	5	1. Married	1. primary	1. Yes	2. yes	1. Yes	1. Father of the child you are carrying in womb	4. Farmer	5	1	2. Female	1. normal	0. no	0	1. intervention	4. acutarwot	1. Single Live birth		0. alive	Early	1	1	0
29	6	6	9	1. Married	0. none	1. Yes	1. no	1. Yes	1. Father of the child you are carrying in womb	4. Farmer	5	1	2. Female	1. normal	0. no	0	1. intervention	4. acutarwot	1. Single Live birth		0. alive	Late	1	1	1
26	1	1	4	1. Married	2. >=secondary	0. No	2. yes	1. Yes	1. Father of the child you are carrying in womb	1. salaried worker	5	1	1. Male	1. normal	0. no	0	1. intervention	30. walela_south	1. Single Live birth		0. alive	Late	1	1	0
32	5	3	4	3. single	0. none	0. No	1. no	1. Yes	2. Yourself		3	0	1. Male	1. normal	0. no	0	1. intervention	19. odoro_north	1. Single Live birth		0. alive	Late	1	1	1
23	2	2	4	1. Married	1. primary	0. No	2. yes	1. Yes	1. Father of the child you are carrying in womb	4. Farmer	2	1	2. Female	1. normal	0. no	0	1. intervention	23. otara_ii_south	1. Single Live birth		0. alive	Late	1	1	0
20	1	1	3	1. Married	1. primary	0. No	1. no	1. Yes	1. Father of the child you are carrying in womb	4. Farmer	1	0	2. Female	1. normal	0. no	0	0. control	13. arwotomito	1. Single Live birth		0. alive	Late	1	1	1
16			13	3. single	1. primary	0. No	1. no	1. Yes	4. Older female relative		2	1	2. Female	1. normal	0. no	0	1. intervention	23. otara_ii_south	1. Single Live birth		0. alive	Late	1	1	1
25	4	4	6	1. Married	0. none	0. No	1. no	1. Yes	1. Father of the child you are carrying in womb	4. Farmer	5	1	1. Male	1. normal	0. no	0	0. control	5. acutkumu	1. Single Live birth		0. alive	Early	1	1	0
18			2	1. Married	1. primary	0. No	2. yes	1. Yes	1. Father of the child you are carrying in womb	3. Labourer	4	1	1. Male		0. no	1	0. control	5. acutkumu	1. Single Live birth		0. alive	Late	1	1	1
21	1	1	11	3. single	1. primary	0. No	1. no	1. Yes	7. Other, specify		3	0	2. Female		0. no	0	0. control	29. walela_north	1. Single Live birth		0. alive	Late	1	1	0
27	3	3	5	1. Married	1. primary	0. No	2. yes	1. Yes	1. Father of the child you are carrying in womb	4. Farmer	5	0	1. Male		0. no	0	0. control	17. bar_pii_west	1. Single Live birth		0. alive	Late	1	1	0
25	4	2	4	2. co-habiting	1. primary	0. No	2. yes	1. Yes	1. Father of the child you are carrying in womb	1. salaried worker	4	0	1. Male	1. normal	0. no	1	0. control	29. walela_north	1. Single Live birth		0. alive	Early	1	1	0
40	6	6	8	1. Married	0. none	0. No	2. yes	1. Yes	1. Father of the child you are carrying in womb	4. Farmer	4	0	1. Male		0. no	0	0. control	29. walela_north	1. Single Live birth		0. alive	Late	1	1	1
21	1	1	4	1. Married	1. primary	0. No	2. yes	1. Yes	1. Father of the child you are carrying in womb	4. Farmer	2	0	2. Female	1. normal	0. no	0	0. control	10. apua_west	1. Single Live birth		0. alive	Late			0
26	3	3	5	1. Married	1. primary	0. No	2. yes	1. Yes	1. Father of the child you are carrying in womb	4. Farmer	4	0	1. Male		0. no	0	1. intervention	30. walela_south	1. Single Live birth		0. alive	Early	1	1	1
20	1	1	6	1. Married	1. primary	0. No	2. yes	1. Yes	1. Father of the child you are carrying in womb	4. Farmer	2	1	2. Female	1. normal	0. no	0	1. intervention	30. walela_south	1. Single Live birth		0. alive	Late	1	1	0
34	6	6	12	1. Married	1. primary	1. Yes	2. yes	1. Yes	1. Father of the child you are carrying in womb	4. Farmer	5	1	2. Female	1. normal	0. no	1	1. intervention	4. acutarwot	1. Single Live birth		0. alive	Early	1	1	0
18			2	1. Married	1. primary	0. No	2. yes	1. Yes	1. Father of the child you are carrying in womb	3. Labourer	3	1	1. Male		0. no	0	1. intervention	4. acutarwot	6. Alive but died		1. dead				0
19			9	1. Married	1. primary	0. No	2. yes	1. Yes	3. Older male relative	4. Farmer	3	1	2. Female	1. normal	0. no	0	1. intervention	16. bar_pii_east	1. Single Live birth		0. alive	Early	1	1	0
22	1	1	6	1. Married	1. primary	0. No	1. no	1. Yes	1. Father of the child you are carrying in womb	4. Farmer	2	0	2. Female		0. no	0	1. intervention	19. odoro_north	1. Single Live birth		0. alive	Early			0
28	3	1	4	1. Married	0. none	0. No	2. yes	1. Yes	1. Father of the child you are carrying in womb	4. Farmer	3	1			0. no	0	1. intervention	19. odoro_north	.l. LTFU						0
18			2	2. co-habiting	1. primary	0. No	2. yes	1. Yes	1. Father of the child you are carrying in womb	4. Farmer	4	1	1. Male	1. normal	0. no	0	1. intervention	19. odoro_north	1. Single Live birth		0. alive	Early	1	1	0
35	5	5	6	1. Married	1. primary	0. No	2. yes	1. Yes	1. Father of the child you are carrying in womb	4. Farmer	5	0	1. Male	1. normal	0. no	0	1. intervention	19. odoro_north	1. Single Live birth		0. alive	Late	1	1	1
28	3	3	6	1. Married	1. primary	0. No	2. yes	1. Yes	1. Father of the child you are carrying in womb	4. Farmer	3	1	2. Female	1. normal	0. no	0	0. control	22. otara_i_north	1. Single Live birth		0. alive	Early	1	0	0
18	1	1	2	1. Married	1. primary	0. No	2. yes	1. Yes	1. Father of the child you are carrying in womb	4. Farmer	3	1	1. Male	2. lbw	0. no	1	0. control	22. otara_i_north	1. Single Live birth		0. alive	Early	0	0	0
22	3	3	5	1. Married	0. none	0. No	1. no	0. No	1. Father of the child you are carrying in womb	3. Labourer	5	1	1. Male	1. normal	0. no	0	1. intervention	9. apua_east	1. Single Live birth		0. alive	Early	1	1	0
30	3	3	7	1. Married	1. primary	0. No	2. yes	1. Yes	1. Father of the child you are carrying in womb	4. Farmer	3	1	1. Male	1. normal	0. no	0	0. control	10. apua_west	1. Single Live birth		0. alive	Late	1	1	0
17			2	1. Married	0. none	0. No	1. no	1. Yes	1. Father of the child you are carrying in womb	4. Farmer	3	0			0. no	0	0. control	10. apua_west	.l. LTFU						0
25	3	3	5	1. Married	1. primary	0. No	2. yes	1. Yes	1. Father of the child you are carrying in womb	4. Farmer	3	0	2. Female		0. no	0	1. intervention	9. apua_east	1. Single Live birth		0. alive	Late	1	1	1
17			2	1. Married	1. primary	1. Yes	1. no	1. Yes	1. Father of the child you are carrying in womb	4. Farmer	3	0	2. Female		0. no	1	1. intervention	9. apua_east	1. Single Live birth		0. alive	Early	1	1	0
29	5	5	7	1. Married	0. none	0. No	2. yes	1. Yes	1. Father of the child you are carrying in womb	4. Farmer	4	1	2. Female		0. no	0	1. intervention	9. apua_east	1. Single Live birth		0. alive	Early	1	1	1
28	4	4	6	1. Married	1. primary	0. No	2. yes	1. Yes	1. Father of the child you are carrying in womb	4. Farmer	2	1	1. Male	1. normal	0. no	0	1. intervention	11. apuce_north	1. Single Live birth		0. alive	Early	1	0	0
19			5	3. single	0. none	0. No	1. no	1. Yes	2. Yourself		1	1	2. Female		0. no	0	1. intervention	11. apuce_north	1. Single Live birth		0. alive	Late	0	0	0
18	1	1	3	1. Married	0. none	0. No	1. no	0. No	1. Father of the child you are carrying in womb	4. Farmer	1	1	2. Female	1. normal	0. no	1	0. control	17. bar_pii_west	1. Single Live birth		0. alive	Late	1	1	0
18			3	1. Married	2. >=secondary	0. No	2. yes	1. Yes	1. Father of the child you are carrying in womb	4. Farmer	1	0	1. Male		0. no	0	1. intervention	4. acutarwot	1. Single Live birth		0. alive	Late	1	1	1
19	1	1	1	2. co-habiting	1. primary	0. No	1. no	1. Yes	2. Yourself	4. Farmer	1	1	2. Female		0. no	0	0. control	10. apua_west	1. Single Live birth		0. alive	Late	1	1	1
28	4	4	14	1. Married	1. primary	0. No	1. no	0. No	1. Father of the child you are carrying in womb	4. Farmer	4	1	2. Female	1. normal	0. no	0	0. control	10. apua_west	1. Single Live birth		0. alive	Early	1	1	0
16	0	0	3	1. Married	1. primary	0. No	1. no	1. Yes	1. Father of the child you are carrying in womb	4. Farmer	1	1	2. Female		0. no	0	0. control	12. apuce_south	1. Single Live birth		0. alive	Early	1	0	1
20	1	1	3	1. Married	1. primary	0. No	2. yes	1. Yes	1. Father of the child you are carrying in womb	4. Farmer	4	1	1. Male		0. no	0	1. intervention	16. bar_pii_east	1. Single Live birth		0. alive	Late	1	0	1
17			2	1. Married	1. primary	0. No	1. no	0. No	1. Father of the child you are carrying in womb	4. Farmer	2	1	1. Male		0. no	0	0. control	10. apua_west	1. Single Live birth		0. alive	Late	0	0	1
24	2	2	5	1. Married	2. >=secondary	0. No	2. yes	0. No	1. Father of the child you are carrying in womb	3. Labourer	5	1	1. Male	1. normal	0. no	0	0. control	22. otara_i_north	1. Single Live birth		0. alive	Late	0	0	0
27	3	3	5	1. Married	0. none	0. No	2. yes	1. Yes	1. Father of the child you are carrying in womb	4. Farmer	4	1	2. Female	1. normal	0. no	0	0. control	22. otara_i_north	1. Single Live birth		0. alive	Late	1	1	1
32	7	7	6	1. Married	1. primary	0. No	1. no	1. Yes	1. Father of the child you are carrying in womb	4. Farmer	2	0	2. Female	1. normal	0. no	0	0. control	22. otara_i_north	1. Single Live birth		0. alive	Late	1	1	1
28	4	4	3	1. Married	0. none	0. No	2. yes	1. Yes	1. Father of the child you are carrying in womb	4. Farmer	3	0	2. Female	1. normal	1. yes	1	0. control	17. bar_pii_west	2. Multiple Live birth		0. alive	Late	1	1	1
39	8	8	10	2. co-habiting	0. none	0. No	2. yes	1. Yes	1. Father of the child you are carrying in womb	5. Other (specify) _____	3	0	2. Female	2. lbw	1. yes	1	0. control	17. bar_pii_west	2. Multiple Live birth		0. alive	Late	0	1	1
23	4	2	4	1. Married	1. primary	0. No	2. yes	0. No	1. Father of the child you are carrying in womb	4. Farmer	4	1	2. Female	1. normal	0. no	1	0. control	13. arwotomito	1. Single Live birth		0. alive	Early	1	1	0
16			2	2. co-habiting	1. primary	0. No	1. no	0. No	1. Father of the child you are carrying in womb	4. Farmer	2	0	1. Male	1. normal	0. no	0	0. control	10. apua_west	1. Single Live birth		0. alive	Late	1	1	0
32	5	5	7	1. Married	1. primary	0. No	1. no	0. No	1. Father of the child you are carrying in womb	4. Farmer	2	0	1. Male	1. normal	0. no	0	0. control	10. apua_west	1. Single Live birth		0. alive	Early	1	1	0
36	7	7	4	1. Married	1. primary	0. No	2. yes	1. Yes	3. Older male relative	4. Farmer	2	1	1. Male		0. no	0	1. intervention	4. acutarwot	1. Single Live birth		0. alive	Late	1	1	0
19	1	1	3	1. Married	1. primary	1. Yes	1. no	0. No	1. Father of the child you are carrying in womb	4. Farmer	1	0	2. Female	1. normal	0. no	0	1. intervention	4. acutarwot	1. Single Live birth		0. alive	Early	1	1	0
40	6	6	8	1. Married	0. none	1. Yes	2. yes	1. Yes	1. Father of the child you are carrying in womb	4. Farmer	2	1	2. Female		0. no	1	1. intervention	16. bar_pii_east	1. Single Live birth		0. alive	Early	1	1	1
31	4	2	4	2. co-habiting	1. primary	0. No	2. yes	1. Yes	1. Father of the child you are carrying in womb	5. Other (specify) _____	2	0	1. Male	1. normal	0. no	0	1. intervention	16. bar_pii_east	1. Single Live birth		0. alive	Late	1	1	0
39	7	7	8	1. Married	1. primary	0. No	1. no	0. No	1. Father of the child you are carrying in womb	4. Farmer	1	0	1. Male	1. normal	0. no	0	0. control	5. acutkumu	1. Single Live birth		0. alive	Late	0	1	1
19	1	1	11	3. single	1. primary	0. No	1. no	1. Yes	5. Other household member living at home		3	0	2. Female		0. no	0	0. control	5. acutkumu	1. Single Live birth		0. alive	Early	1	1	0
29	4	4	6	1. Married	1. primary	0. No	2. yes	1. Yes	1. Father of the child you are carrying in womb	4. Farmer	2	0	1. Male		0. no	0	0. control	5. acutkumu	1. Single Live birth		0. alive	Early	1	1	0
23			8	3. single	1. primary	0. No	1. no	1. Yes	4. Older female relative		3	0	2. Female		0. no	0	0. control	17. bar_pii_west	1. Single Live birth		0. alive	Late	0	1	0
36	3	3	5	1. Married	1. primary	0. No	1. no	1. Yes	1. Father of the child you are carrying in womb	4. Farmer	2	0	1. Male		0. no	0	0. control	17. bar_pii_west	1. Single Live birth		0. alive	Late	0	1	0
22	1	1	4	1. Married	2. >=secondary	0. No	2. yes	1. Yes	1. Father of the child you are carrying in womb	5. Other (specify) _____	5	0	1. Male		0. no	0	0. control	17. bar_pii_west	1. Single Live birth		0. alive	Early			0
25	3	3	5	1. Married	0. none	0. No	1. no	1. Yes	1. Father of the child you are carrying in womb	4. Farmer	2	0	1. Male	1. normal	0. no	0	0. control	17. bar_pii_west	1. Single Live birth		0. alive	Late	1	1	1
19			5	2. co-habiting	1. primary	0. No	2. yes	1. Yes	1. Father of the child you are carrying in womb	4. Farmer	4	0	2. Female		0. no	1	1. intervention	4. acutarwot	1. Single Live birth		0. alive	Early	1	1	1
21			2	1. Married	1. primary	0. No	1. no	1. Yes	1. Father of the child you are carrying in womb	4. Farmer	3	0	2. Female		0. no	0	0. control	5. acutkumu	1. Single Live birth		0. alive	Early			0
24	2	2	4	1. Married	1. primary	0. No	2. yes	1. Yes	1. Father of the child you are carrying in womb	3. Labourer	3	1	2. Female		0. no	0	0. control	12. apuce_south	1. Single Live birth		0. alive	Early	1	1	0
28	3	3	2	1. Married	1. primary	0. No	2. yes	1. Yes	1. Father of the child you are carrying in womb	4. Farmer	4	0	1. Male		0. no	0	0. control	22. otara_i_north	1. Single Live birth		0. alive	Early	0	0	0
34	5	5	4	3. single	1. primary	0. No	1. no	1. Yes	2. Yourself		2	1	2. Female	1. normal	0. no	0	0. control	22. otara_i_north	1. Single Live birth		0. alive	Late	1	0	0
25	3	3	6	1. Married	1. primary	0. No	2. yes	1. Yes	1. Father of the child you are carrying in womb	4. Farmer	3	1	1. Male	1. normal	0. no	0	1. intervention	19. odoro_north	1. Single Live birth		0. alive	Early	1	1	0
21	2	2	3	1. Married	1. primary	0. No	2. yes	1. Yes	1. Father of the child you are carrying in womb	4. Farmer	4	1	2. Female	1. normal	0. no	0	1. intervention	20. odoro_south	1. Single Live birth		0. alive	Early	1	1	0
24	2	2	7	1. Married	1. primary	0. No	2. yes	0. No	1. Father of the child you are carrying in womb	4. Farmer	5	1	2. Female	1. normal	0. no	0	1. intervention	20. odoro_south	1. Single Live birth		0. alive	Late	1	1	0
23	2	2	4	1. Married	1. primary	0. No	2. yes	1. Yes	1. Father of the child you are carrying in womb	4. Farmer	4	0	1. Male		0. no	0	0. control	12. apuce_south	1. Single Live birth		0. alive	Late	0	0	1
26	4	4	4	1. Married	1. primary	0. No	1. no	0. No	1. Father of the child you are carrying in womb	4. Farmer	2	0	1. Male	1. normal	0. no	1	0. control	13. arwotomito	1. Single Live birth		0. alive	Early	1	1	0
21	3	1	5	1. Married	1. primary	0. No	2. yes	1. Yes	1. Father of the child you are carrying in womb	5. Other (specify) _____	3	1	1. Male	1. normal	0. no	0	0. control	22. otara_i_north	1. Single Live birth		0. alive	Early	1	1	1
25	3	3	11	3. single	1. primary	0. No	1. no	0. No	4. Older female relative		2	1	1. Male		0. no	0	1. intervention	4. acutarwot	1. Single Live birth		0. alive	Early	1	1	0
31	7	6	8	1. Married	0. none	1. Yes	2. yes	0. No	1. Father of the child you are carrying in womb	4. Farmer	4	1	2. Female	1. normal	0. no	0	1. intervention	20. odoro_south	1. Single Live birth		0. alive	Early	1	1	0
18			2	1. Married	1. primary	0. No	2. yes	1. Yes	1. Father of the child you are carrying in womb	4. Farmer	4	1	1. Male		0. no	0	1. intervention	19. odoro_north	1. Single Live birth		0. alive	Early	1	1	0
17			5	3. single	1. primary	0. No	2. yes	1. Yes	3. Older male relative		4	1	2. Female		0. no	1	1. intervention	19. odoro_north	1. Single Live birth		0. alive	Late	0	0	1
35	6	6	12	1. Married	1. primary	0. No	2. yes	1. Yes	1. Father of the child you are carrying in womb	4. Farmer	5	0	2. Female		0. no	0	1. intervention	19. odoro_north	1. Single Live birth		0. alive	Late	1	1	0
21			2	1. Married	2. >=secondary	0. No	2. yes	1. Yes	1. Father of the child you are carrying in womb	4. Farmer	4	1	2. Female	1. normal	0. no	0	0. control	17. bar_pii_west	1. Single Live birth		0. alive	Late	1	1	0
17			2	1. Married	1. primary	0. No	2. yes	1. Yes	1. Father of the child you are carrying in womb	4. Farmer	4	1	1. Male		0. no	1	0. control	17. bar_pii_west	1. Single Live birth		0. alive	Late	1	1	0
27	5	5	7	1. Married	1. primary	0. No	1. no	1. Yes	1. Father of the child you are carrying in womb	3. Labourer	5	1	2. Female		0. no	0	1. intervention	30. walela_south	1. Single Live birth		0. alive	Early	1	1	0
12			6	2. co-habiting	1. primary	0. No	2. yes	1. Yes	1. Father of the child you are carrying in womb	4. Farmer	3	1	1. Male	1. normal	0. no	0	1. intervention	30. walela_south	1. Single Live birth		0. alive	Late	1	0	0
33	7	6	7	3. single	0. none	0. No	1. no	1. Yes	2. Yourself		3	1	1. Male	1. normal	0. no	0	1. intervention	11. apuce_north	1. Single Live birth		0. alive	Early	0	1	0
22	2	2	3	1. Married	1. primary	1. Yes	2. yes	0. No	1. Father of the child you are carrying in womb	3. Labourer	2	0	1. Male	2. lbw	0. no	0	0. control	5. acutkumu	1. Single Live birth		0. alive	Early	1	1	1
29	2	2	3	1. Married	2. >=secondary	0. No	2. yes	1. Yes	1. Father of the child you are carrying in womb	1. salaried worker	5	1	2. Female	1. normal	0. no	0	1. intervention	19. odoro_north	1. Single Live birth		0. alive	Early	1	1	0
38	4	4	6	1. Married	1. primary	0. No	2. yes	1. Yes	1. Father of the child you are carrying in womb	1. salaried worker	4	0	1. Male		0. no	0	1. intervention	4. acutarwot	5. Still birth		0. alive				0
19			2	1. Married	1. primary	0. No	1. no	1. Yes	1. Father of the child you are carrying in womb	4. Farmer	1	1	1. Male		0. no	0	1. intervention	11. apuce_north	1. Single Live birth		0. alive	Early	1	1	1
24	2	2	7	3. single	1. primary	0. No	2. yes	1. Yes	7. Other, specify		4	0	2. Female		0. no	0	1. intervention	16. bar_pii_east	1. Single Live birth		0. alive	Late	1	1	0
25	4	4	6	1. Married	0. none	0. No	1. no	1. Yes	1. Father of the child you are carrying in womb	4. Farmer	2	0	2. Female	1. normal	0. no	0	1. intervention	16. bar_pii_east	1. Single Live birth		0. alive	Early	0	1	0
17	1	1	2	1. Married	1. primary	0. No	1. no	0. No	1. Father of the child you are carrying in womb	3. Labourer	1	1	2. Female	1. normal	0. no	0	1. intervention	16. bar_pii_east	1. Single Live birth		0. alive	Late	1	1	0
32	6	4	6	1. Married	1. primary	0. No	2. yes	1. Yes	1. Father of the child you are carrying in womb	4. Farmer	4	0	1. Male	1. normal	0. no	0	0. control	13. arwotomito	1. Single Live birth		0. alive	Early	1	1	0
21	1	1	3	1. Married	1. primary	1. Yes	1. no	1. Yes	1. Father of the child you are carrying in womb	1. salaried worker	1	1	1. Male	1. normal	0. no	1	1. intervention	20. odoro_south	1. Single Live birth		0. alive	Early	0	1	0
25	4	4	6	1. Married	1. primary	0. No	1. no	1. Yes	1. Father of the child you are carrying in womb	4. Farmer	2	1	1. Male	1. normal	0. no	0	1. intervention	4. acutarwot	1. Single Live birth		0. alive	Late	1	1	0
19			2	2. co-habiting	2. >=secondary	0. No	2. yes	1. Yes	1. Father of the child you are carrying in womb	2. Businessman	2	0	1. Male	1. normal	0. no	0	0. control	5. acutkumu	1. Single Live birth		0. alive	Late	1	0	0
21			2	1. Married	2. >=secondary	0. No	2. yes	1. Yes	1. Father of the child you are carrying in womb	1. salaried worker	5	0	1. Male		0. no	0	0. control	5. acutkumu	1. Single Live birth		0. alive	Early	0	1	0
28	2	2	9	1. Married	2. >=secondary	0. No	2. yes	1. Yes	1. Father of the child you are carrying in womb	2. Businessman	5	1	1. Male		1. yes	1	0. control	13. arwotomito	2. Multiple Live birth		0. alive	Late	0	0	0
39	8	8	10	1. Married	1. primary	0. No	1. no	1. Yes	1. Father of the child you are carrying in womb	4. Farmer	5	1	2. Female	1. normal	0. no	0	1. intervention	20. odoro_south	1. Single Live birth		0. alive	Early	1	1	0
27	2	2	4	1. Married	1. primary	0. No	2. yes	1. Yes	1. Father of the child you are carrying in womb	4. Farmer	4	1	1. Male	1. normal	1. yes	0	1. intervention	20. odoro_south	2. Multiple Live birth		0. alive	Late	1	1	0
18			9	3. single	0. none	0. No	2. yes	1. Yes	7. Other, specify		2	1	1. Male		0. no	0	1. intervention	11. apuce_north	1. Single Live birth		0. alive	Early	1	1	0
35	5	5	5	3. single	0. none	0. No	2. yes	1. Yes	2. Yourself		2	1	2. Female	2. lbw	0. no	1	1. intervention	11. apuce_north	1. Single Live birth		0. alive	Early			0
33	6	6	7	1. Married	0. none	0. No	2. yes	1. Yes	1. Father of the child you are carrying in womb	4. Farmer	4	1	1. Male	1. normal	0. no	0	1. intervention	20. odoro_south	1. Single Live birth		0. alive	Early	1	1	0
23	1	1	3	1. Married	1. primary	0. No	2. yes	1. Yes	1. Father of the child you are carrying in womb	3. Labourer	2	0	2. Female	1. normal	0. no	0	0. control	22. otara_i_north	1. Single Live birth		0. alive	Early	1	1	0
25			2	1. Married	1. primary	0. No	1. no	0. No	1. Father of the child you are carrying in womb	4. Farmer	3	1			0. no	0	0. control	29. walela_north	.l. LTFU						0
22	1	1	3	1. Married	1. primary	0. No	1. no	1. Yes	1. Father of the child you are carrying in womb	4. Farmer	3	0	2. Female	1. normal	0. no	0	0. control	22. otara_i_north	1. Single Live birth		0. alive	Late	1	0	0
33	5	5	7	1. Married	1. primary	0. No	1. no	1. Yes	1. Father of the child you are carrying in womb	4. Farmer	2	1	2. Female	1. normal	1. yes	1	0. control	22. otara_i_north	2. Multiple Live birth		0. alive	Late	1	1	0
21	1	1	3	1. Married	1. primary	0. No	1. no	1. Yes	1. Father of the child you are carrying in womb	4. Farmer	3	1	1. Male		0. no	0	0. control	17. bar_pii_west	1. Single Live birth		0. alive	Early	1	1	1
20	1	1	3	1. Married	1. primary	0. No	2. yes	1. Yes	1. Father of the child you are carrying in womb	4. Farmer	2	1	2. Female	1. normal	0. no	0	1. intervention	23. otara_ii_south	1. Single Live birth		0. alive	Early	1	1	1
22	1	1	7	1. Married	1. primary	0. No	2. yes	1. Yes	1. Father of the child you are carrying in womb	4. Farmer	4	1	1. Male	1. normal	0. no	0	1. intervention	23. otara_ii_south	1. Single Live birth		0. alive	Early	1	1	1
28	3	3	5	1. Married	1. primary	0. No	1. no	1. Yes	1. Father of the child you are carrying in womb	4. Farmer	5	0	2. Female		0. no	0	0. control	10. apua_west	1. Single Live birth		0. alive	Late	1	1	1
18			3	3. single	1. primary	0. No	2. yes	1. Yes	1. Father of the child you are carrying in womb		3	0	1. Male	1. normal	0. no	0	0. control	10. apua_west	1. Single Live birth		0. alive	Late	1	0	1
18			4	1. Married	1. primary	0. No	2. yes	1. Yes	1. Father of the child you are carrying in womb	4. Farmer	2	1	1. Male		0. no	0	0. control	10. apua_west	1. Single Live birth		0. alive	Early	1	1	1
20	1	1	3	1. Married	1. primary	1. Yes	2. yes	1. Yes	1. Father of the child you are carrying in womb	4. Farmer	5	1	1. Male		0. no	0	0. control	10. apua_west	1. Single Live birth		0. alive	Early	1	1	1
17			2	1. Married	1. primary	0. No	1. no	1. Yes	1. Father of the child you are carrying in womb	4. Farmer	1	0	1. Male	1. normal	0. no	0	0. control	5. acutkumu	1. Single Live birth		0. alive	Late	1	1	0
22	2	2	4	1. Married	1. primary	0. No	1. no	0. No	1. Father of the child you are carrying in womb	4. Farmer	1	0	1. Male	1. normal	0. no	0	0. control	5. acutkumu	1. Single Live birth		0. alive	Late	1	1	0
20	1	1	3	1. Married	1. primary	0. No	2. yes	1. Yes	1. Father of the child you are carrying in womb	4. Farmer	4	1	1. Male	2. lbw	0. no	0	0. control	22. otara_i_north	1. Single Live birth		0. alive	Late	1	1	1
36	6	6	8	1. Married	0. none	0. No	1. no	1. Yes	1. Father of the child you are carrying in womb	4. Farmer	1	0	2. Female	1. normal	0. no	0	0. control	22. otara_i_north	1. Single Live birth		0. alive	Early	1	1	1
22	1	1	5	1. Married	1. primary	0. No	1. no	1. Yes	1. Father of the child you are carrying in womb	4. Farmer	2	1	1. Male		0. no	0	0. control	22. otara_i_north	1. Single Live birth		0. alive	Late	1	1	0
18			2	3. single	1. primary	0. No	2. yes	1. Yes	5. Other household member living at home		5	0	2. Female		0. no	0	1. intervention	19. odoro_north	1. Single Live birth		0. alive	Early	1	1	0
22	0	0	2	1. Married	0. none	0. No	1. no	1. Yes	1. Father of the child you are carrying in womb	4. Farmer	1	0	2. Female		0. no	0	1. intervention	19. odoro_north	1. Single Live birth		0. alive	Late			1
18			2	1. Married	1. primary	0. No	2. yes	1. Yes	1. Father of the child you are carrying in womb	4. Farmer	3	1	1. Male	1. normal	0. no	1	1. intervention	19. odoro_north	1. Single Live birth		0. alive	Early	0	1	0
36	6	6	9	1. Married	1. primary	0. No	2. yes	1. Yes	1. Father of the child you are carrying in womb	4. Farmer	4	0	2. Female		0. no	1	1. intervention	19. odoro_north	1. Single Live birth		0. alive	Early	1	1	1
23	3	2	4	1. Married	1. primary	0. No	2. yes	1. Yes	1. Father of the child you are carrying in womb	4. Farmer	4	0	1. Male		0. no	0	1. intervention	19. odoro_north	1. Single Live birth		0. alive	Early			1
15	0	0	2	2. co-habiting	1. primary	0. No	2. yes	1. Yes	1. Father of the child you are carrying in womb	4. Farmer	2	0	1. Male	1. normal	0. no	0	1. intervention	19. odoro_north	1. Single Live birth		0. alive	Early	0	0	0
17			2	1. Married	1. primary	0. No	2. yes	1. Yes	1. Father of the child you are carrying in womb	4. Farmer	2	0	2. Female		0. no	0	1. intervention	9. apua_east	1. Single Live birth		0. alive	Late	1	1	0
35	7	7	5	2. co-habiting	1. primary	0. No	2. yes	1. Yes	1. Father of the child you are carrying in womb	2. Businessman	3	0	1. Male		0. no	0	1. intervention	4. acutarwot	1. Single Live birth		0. alive	Late	1	1	0
21	1	1	3	1. Married	1. primary	0. No	1. no	1. Yes	1. Father of the child you are carrying in womb	4. Farmer	3	0	2. Female	1. normal	0. no	0	1. intervention	4. acutarwot	1. Single Live birth		0. alive	Early	1	1	0
20	1	1	5	1. Married	1. primary	1. Yes	2. yes	1. Yes	1. Father of the child you are carrying in womb	4. Farmer	2	1	1. Male		0. no	0	1. intervention	4. acutarwot	1. Single Live birth		0. alive	Late	1	1	0
21	2	2	4	1. Married	1. primary	0. No	2. yes	1. Yes	1. Father of the child you are carrying in womb	4. Farmer	3	1	1. Male		0. no	1	1. intervention	4. acutarwot	1. Single Live birth		0. alive	Early	1	1	0
20	1	0	2	1. Married	1. primary	1. Yes	1. no	1. Yes	1. Father of the child you are carrying in womb	4. Farmer	2	0	1. Male	1. normal	0. no	0	1. intervention	4. acutarwot	1. Single Live birth		0. alive	Early	1	1	0
27	3	2	5	1. Married	1. primary	0. No	2. yes	1. Yes	1. Father of the child you are carrying in womb	4. Farmer	4	1	2. Female	2. lbw	1. yes	1	1. intervention	30. walela_south	2. Multiple Live birth		0. alive	Late	1	1	0
18			2	1. Married	1. primary	0. No	1. no	1. Yes	1. Father of the child you are carrying in womb	1. salaried worker	2	1	2. Female		0. no	0	1. intervention	30. walela_south	1. Single Live birth		0. alive	Late	1	1	0
23	2	2	4	1. Married	1. primary	0. No	1. no	1. Yes	1. Father of the child you are carrying in womb	4. Farmer	2	1	2. Female		0. no	0	0. control	5. acutkumu	1. Single Live birth		0. alive	Early	1	1	0
34	6	6	8	1. Married	0. none	0. No	1. no	0. No	1. Father of the child you are carrying in womb	4. Farmer	2	1	2. Female	1. normal	0. no	0	1. intervention	20. odoro_south	1. Single Live birth		0. alive	Early	1	1	0
21	2	2	4	2. co-habiting	1. primary	0. No	1. no	1. Yes	1. Father of the child you are carrying in womb	3. Labourer	1	1	2. Female	1. normal	0. no	0	0. control	5. acutkumu	1. Single Live birth		0. alive	Late	1	1	1
30	2	2	4	1. Married	0. none	0. No	1. no	1. Yes	1. Father of the child you are carrying in womb	4. Farmer	2	0	1. Male	1. normal	0. no	0	0. control	5. acutkumu	1. Single Live birth		0. alive	Late	1	1	0
19			2	1. Married	1. primary	0. No	2. yes	1. Yes	1. Father of the child you are carrying in womb	4. Farmer	4	1	1. Male	1. normal	0. no	0	1. intervention	11. apuce_north	1. Single Live birth		0. alive	Late	1	1	0
18			6	1. Married	1. primary	0. No	1. no	1. Yes	3. Older male relative	3. Labourer	1	1	1. Male		0. no	0	1. intervention	4. acutarwot	1. Single Live birth		0. alive	Late	1	1	0
38	5	3	5	1. Married	1. primary	0. No	1. no	1. Yes	1. Father of the child you are carrying in womb	4. Farmer	3	1	2. Female	1. normal	0. no	0	1. intervention	11. apuce_north	1. Single Live birth		0. alive	Late	1	1	0
30	5	4	10	1. Married	2. >=secondary	0. No	2. yes	1. Yes	1. Father of the child you are carrying in womb	1. salaried worker	4	0	1. Male		0. no	1	1. intervention	9. apua_east	1. Single Live birth		0. alive	Early	1	1	0
47	7	4	5	1. Married	0. none	0. No	1. no	1. Yes	2. Yourself	4. Farmer	1	0	2. Female	1. normal	0. no	1	0. control	10. apua_west	1. Single Live birth		0. alive	Early	1	1	0
27	5	5	7	1. Married	1. primary	0. No	2. yes	0. No	1. Father of the child you are carrying in womb	4. Farmer	5	1	1. Male	1. normal	0. no	0	1. intervention	20. odoro_south	1. Single Live birth		0. alive	Early	1	1	0
22	1	1	4	1. Married	1. primary	0. No	2. yes	0. No	1. Father of the child you are carrying in womb	4. Farmer	2	1	1. Male	1. normal	0. no	0	1. intervention	9. apua_east	1. Single Live birth		0. alive	Early	1	1	0
30	5	5	11	1. Married	1. primary	0. No	2. yes	1. Yes	1. Father of the child you are carrying in womb	4. Farmer	2	1	2. Female	1. normal	0. no	0	1. intervention	11. apuce_north	1. Single Live birth		0. alive	Early	1	1	1
26	2	2	4	2. co-habiting	1. primary	0. No	1. no	0. No	1. Father of the child you are carrying in womb	4. Farmer	1	1	2. Female	1. normal	0. no	0	1. intervention	11. apuce_north	1. Single Live birth		0. alive	Late	1	0	1
23	1	1	3	1. Married	1. primary	0. No	2. yes	1. Yes	1. Father of the child you are carrying in womb	4. Farmer	5	1	1. Male	2. lbw	0. no	1	1. intervention	4. acutarwot	1. Single Live birth		0. alive	Late	1	1	1
33	7	6	9	1. Married	1. primary	0. No	2. yes	1. Yes	1. Father of the child you are carrying in womb	4. Farmer	2	1	2. Female		0. no	0	1. intervention	11. apuce_north	1. Single Live birth		0. alive	Early	0	0	1
33	8	7	11	1. Married	1. primary	1. Yes	2. yes	1. Yes	1. Father of the child you are carrying in womb	4. Farmer	2	0	1. Male		0. no	0	0. control	29. walela_north	1. Single Live birth		0. alive	Late	1	1	1
20	0	0	6	1. Married	1. primary	0. No	2. yes	1. Yes	1. Father of the child you are carrying in womb	4. Farmer	4	0	1. Male	1. normal	0. no	0	0. control	29. walela_north	1. Single Live birth		0. alive	Early	1	1	0
32	4	4	3	1. Married	2. >=secondary	0. No	2. yes	1. Yes	1. Father of the child you are carrying in womb	5. Other (specify) _____	5	1	2. Female	1. normal	0. no	1	0. control	5. acutkumu	1. Single Live birth		0. alive	Early	1	1	0
22	3	3	3	1. Married	1. primary	0. No	1. no	1. Yes	1. Father of the child you are carrying in womb	4. Farmer	4	0	1. Male	2. lbw	0. no	0	0. control	10. apua_west	1. Single Live birth		0. alive	Early	1	1	0
20	2	1	2	1. Married	1. primary	0. No	1. no	1. Yes	1. Father of the child you are carrying in womb	1. salaried worker	2	1	1. Male	1. normal	0. no	0	0. control	22. otara_i_north	1. Single Live birth		0. alive	Early	1	1	0
20	2	2	4	1. Married	1. primary	0. No	1. no	1. Yes	1. Father of the child you are carrying in womb	4. Farmer	2	0	1. Male		0. no	0	0. control	12. apuce_south	1. Single Live birth		0. alive	Late	1	0	1
25	3	3	5	1. Married	1. primary	0. No	1. no	1. Yes	1. Father of the child you are carrying in womb	4. Farmer	2	0	2. Female	1. normal	0. no	1	0. control	10. apua_west	1. Single Live birth		0. alive	Late	1	1	0
17			6	1. Married	1. primary	0. No	2. yes	1. Yes	1. Father of the child you are carrying in womb	4. Farmer	3	0	2. Female	2. lbw	0. no	1	0. control	10. apua_west	1. Single Live birth		0. alive	Early	1	0	0
20	2	2	4	2. co-habiting	1. primary	1. Yes	2. yes	1. Yes	1. Father of the child you are carrying in womb	4. Farmer	4	1	2. Female		0. no	0	0. control	12. apuce_south	1. Single Live birth		0. alive	Early	1	1	0
37	6	5	8	1. Married	1. primary	1. Yes	2. yes	1. Yes	1. Father of the child you are carrying in womb	4. Farmer	5	1	2. Female		0. no	0	1. intervention	4. acutarwot	1. Single Live birth		0. alive	Early	1	1	0
35	5	5	8	1. Married	1. primary	0. No	2. yes	1. Yes	1. Father of the child you are carrying in womb	4. Farmer	5	1	2. Female	1. normal	0. no	0	1. intervention	9. apua_east	1. Single Live birth		0. alive	Early	0	0	1
23	4	4	6	1. Married	1. primary	0. No	1. no	0. No	1. Father of the child you are carrying in womb	4. Farmer	1	1	1. Male	1. normal	0. no	0	1. intervention	9. apua_east	1. Single Live birth		0. alive	Early	1	1	0
24	4	4	6	1. Married	1. primary	0. No	1. no	0. No	1. Father of the child you are carrying in womb	4. Farmer	1	1	1. Male	1. normal	0. no	0	0. control	12. apuce_south	1. Single Live birth		0. alive	Early	1	1	0
24	3	3	4	2. co-habiting	1. primary	0. No	1. no	0. No	1. Father of the child you are carrying in womb	4. Farmer	1	0	2. Female		0. no	0	0. control	12. apuce_south	1. Single Live birth		0. alive	Late	1	1	1
42	9	6	9	1. Married	1. primary	0. No	2. yes	1. Yes	1. Father of the child you are carrying in womb	4. Farmer	3	1	1. Male	1. normal	0. no	0	0. control	12. apuce_south	1. Single Live birth		0. alive	Early	1	0	0
16	0	0	2	1. Married	0. none	0. No	1. no	1. Yes	1. Father of the child you are carrying in womb	4. Farmer	3	0	1. Male	1. normal	0. no	1	0. control	10. apua_west	1. Single Live birth		0. alive	Early	1	1	0
29	3	3	4	2. co-habiting	1. primary	0. No	2. yes	1. Yes	1. Father of the child you are carrying in womb	4. Farmer	3	1	2. Female	1. normal	0. no	0	0. control	12. apuce_south	1. Single Live birth		0. alive	Late	0	1	1
42	6	6	8	1. Married	1. primary	0. No	2. yes	0. No	1. Father of the child you are carrying in womb	5. Other (specify) _____	4	1	1. Male	1. normal	0. no	0	0. control	12. apuce_south	1. Single Live birth		0. alive	Early	1	1	0
37	3	3	5	1. Married	1. primary	0. No	1. no	0. No	1. Father of the child you are carrying in womb	4. Farmer	5	0			0. no	0	1. intervention	9. apua_east	.l. LTFU						0
43	6	4	3	1. Married	1. primary	1. Yes	2. yes	1. Yes	1. Father of the child you are carrying in womb	4. Farmer	4	1	1. Male		0. no	0	1. intervention	30. walela_south	5. Still birth		0. alive				0
18			2	2. co-habiting	2. >=secondary	0. No	2. yes	0. No	1. Father of the child you are carrying in womb	4. Farmer	2	1	2. Female	1. normal	0. no	0	1. intervention	11. apuce_north	1. Single Live birth		0. alive	Late	0	1	0
36	6	6	8	1. Married	0. none	0. No	2. yes	0. No	1. Father of the child you are carrying in womb	4. Farmer	5	0	1. Male		0. no	0	0. control	10. apua_west	4. Multiple Live but all died		1. dead				0
18			2	1. Married	1. primary	0. No	1. no	1. Yes	1. Father of the child you are carrying in womb	4. Farmer	1	1	1. Male	2. lbw	0. no	0	1. intervention	16. bar_pii_east	1. Single Live birth		1. dead	Early			0
29	1	1	2	2. co-habiting	2. >=secondary	1. Yes	2. yes	1. Yes	1. Father of the child you are carrying in womb	4. Farmer	5	1	1. Male	1. normal	0. no	0	0. control	22. otara_i_north	1. Single Live birth		0. alive	Late	1	1	1
18			2	2. co-habiting	1. primary	0. No	2. yes	1. Yes	3. Older male relative	4. Farmer	3	1	2. Female	1. normal	0. no	0	1. intervention	16. bar_pii_east	1. Single Live birth		0. alive	Early	1	0	0
21	1	1	3	2. co-habiting	1. primary	0. No	1. no	1. Yes	1. Father of the child you are carrying in womb	4. Farmer	2	1	1. Male	1. normal	0. no	0	1. intervention	23. otara_ii_south	1. Single Live birth		0. alive	Late	1	1	1
30	5	3	5	1. Married	1. primary	0. No	2. yes	1. Yes	1. Father of the child you are carrying in womb	4. Farmer	3	1	2. Female	1. normal	0. no	0	1. intervention	20. odoro_south	1. Single Live birth		0. alive	Early	1	1	0
22	3	3	8	1. Married	1. primary	0. No	2. yes	1. Yes	1. Father of the child you are carrying in womb	4. Farmer	5	1	1. Male	1. normal	0. no	0	0. control	17. bar_pii_west	1. Single Live birth		0. alive	Early	1	1	0
18	0	0	3	3. single	1. primary	0. No	2. yes	1. Yes	1. Father of the child you are carrying in womb		2	1	1. Male	1. normal	0. no	0	0. control	22. otara_i_north	1. Single Live birth		0. alive	Late	1	1	0
34	8	6	8	1. Married	1. primary	0. No	2. yes	0. No	1. Father of the child you are carrying in womb	4. Farmer	2	1	1. Male	1. normal	0. no	0	1. intervention	20. odoro_south	1. Single Live birth		0. alive	Early	1	1	0
16			2	1. Married	1. primary	0. No	2. yes	1. Yes	1. Father of the child you are carrying in womb	4. Farmer	4	1			0. no	0	0. control	10. apua_west	.l. LTFU						0
17	0	0	2	1. Married	1. primary	0. No	1. no	1. Yes	1. Father of the child you are carrying in womb	4. Farmer	3	1	1. Male	1. normal	0. no	0	0. control	10. apua_west	1. Single Live birth		0. alive	Early	1	1	0
20	1	1	4	1. Married	1. primary	0. No	2. yes	1. Yes	1. Father of the child you are carrying in womb	4. Farmer	5	1	1. Male	1. normal	0. no	0	1. intervention	11. apuce_north	1. Single Live birth		0. alive	Late	1	1	0
18			7	2. co-habiting	1. primary	0. No	1. no	1. Yes	3. Older male relative	4. Farmer	1	1	2. Female	1. normal	0. no	0	1. intervention	23. otara_ii_south	1. Single Live birth		0. alive	Late	1	0	0
17			4	2. co-habiting	2. >=secondary	1. Yes	2. yes	0. No	1. Father of the child you are carrying in womb	4. Farmer	3	1	1. Male		0. no	0	0. control	29. walela_north	5. Still birth		0. alive				0
18			5	3. single	1. primary	0. No	1. no	1. Yes	1. Father of the child you are carrying in womb		5	1	2. Female	1. normal	0. no	0	0. control	17. bar_pii_west	1. Single Live birth		0. alive	Early	1	1	0
31	3	3	5	1. Married	0. none	0. No	1. no	0. No	1. Father of the child you are carrying in womb	4. Farmer	3	1	2. Female	1. normal	0. no	0	1. intervention	23. otara_ii_south	1. Single Live birth		0. alive	Early	1	1	0
26	3	3	5	1. Married	1. primary	0. No	1. no	0. No	1. Father of the child you are carrying in womb	4. Farmer	5	0	2. Female	1. normal	0. no	0	0. control	17. bar_pii_west	1. Single Live birth		0. alive	Late	1	1	1
18			2	1. Married	1. primary	0. No	2. yes	1. Yes	1. Father of the child you are carrying in womb	4. Farmer	2	1	1. Male	1. normal	0. no	1	1. intervention	11. apuce_north	1. Single Live birth		0. alive	Late	1	1	0
22	1	1	5	3. single	1. primary	0. No	2. yes	1. Yes	3. Older male relative		3	1	2. Female	1. normal	0. no	0	1. intervention	11. apuce_north	1. Single Live birth		0. alive	Early	1	1	1
17	1	1	3	1. Married	1. primary	0. No	2. yes	1. Yes	1. Father of the child you are carrying in womb	4. Farmer	2	0	2. Female	1. normal	0. no	0	1. intervention	19. odoro_north	1. Single Live birth		0. alive	Early	1	1	0
33	6	6	8	1. Married	0. none	0. No	1. no	1. Yes	1. Father of the child you are carrying in womb	4. Farmer	1	1	2. Female	1. normal	1. yes	0	0. control	17. bar_pii_west	2. Multiple Live birth		0. alive	Late	0	0	1
28	4	3	5	1. Married	0. none	0. No	2. yes	1. Yes	1. Father of the child you are carrying in womb	4. Farmer	4	1	2. Female	1. normal	0. no	0	0. control	12. apuce_south	1. Single Live birth		0. alive	Early	1	1	1
31	5	5	7	1. Married	1. primary	0. No	2. yes	1. Yes	1. Father of the child you are carrying in womb	5. Other (specify) _____	4	1	2. Female	1. normal	0. no	1	0. control	5. acutkumu	1. Single Live birth		0. alive	Late	1	1	0
23	3	3	5	1. Married	1. primary	0. No	1. no	1. Yes	1. Father of the child you are carrying in womb	4. Farmer	2	1	2. Female	1. normal	0. no	0	1. intervention	30. walela_south	1. Single Live birth		0. alive	Early	1	1	0
21	1	1	3	3. single	1. primary	0. No	1. no	1. Yes	1. Father of the child you are carrying in womb		1	0	1. Male	1. normal	0. no	0	1. intervention	20. odoro_south	1. Single Live birth		0. alive	Late	1	1	0
19	1	1	3	2. co-habiting	1. primary	0. No	1. no	1. Yes	1. Father of the child you are carrying in womb	5. Other (specify) _____	2	1	2. Female	1. normal	0. no	0	1. intervention	20. odoro_south	1. Single Live birth		0. alive	Late	0	0	0
34	6	6	7	1. Married	1. primary	0. No	1. no	1. Yes	2. Yourself	4. Farmer	1	1	2. Female	1. normal	0. no	1	1. intervention	20. odoro_south	1. Single Live birth		0. alive	Early	1	1	0
24	2	2	5	1. Married	1. primary	0. No	2. yes	1. Yes	1. Father of the child you are carrying in womb	4. Farmer	4	1	2. Female		0. no	0	1. intervention	20. odoro_south	1. Single Live birth		0. alive	Early	1	1	0
35	8	8	6	1. Married	1. primary	0. No	2. yes	1. Yes	1. Father of the child you are carrying in womb	4. Farmer	3	1	1. Male	1. normal	0. no	0	1. intervention	16. bar_pii_east	1. Single Live birth		0. alive	Early	1	1	0
22	1	1	3	1. Married	1. primary	0. No	2. yes	0. No	1. Father of the child you are carrying in womb	4. Farmer	5	1	2. Female	1. normal	0. no	0	1. intervention	30. walela_south	1. Single Live birth		0. alive	Late	1	1	0
35	8	8	5	1. Married	1. primary	0. No	1. no	1. Yes	2. Yourself	4. Farmer	2	0	2. Female	1. normal	0. no	0	1. intervention	20. odoro_south	1. Single Live birth		0. alive	Late	1	1	0
22	3	3	6	1. Married	1. primary	0. No	2. yes	1. Yes	1. Father of the child you are carrying in womb	4. Farmer	5	1	2. Female	1. normal	0. no	1	1. intervention	20. odoro_south	1. Single Live birth		0. alive	Late	1	1	1
30	3	3	5	1. Married	1. primary	0. No	2. yes	0. No	1. Father of the child you are carrying in womb	4. Farmer	4	0	1. Male	1. normal	0. no	0	1. intervention	30. walela_south	1. Single Live birth		0. alive	Late	1	1	0
27	4	4	6	1. Married	1. primary	0. No	2. yes	0. No	1. Father of the child you are carrying in womb	4. Farmer	4	1	1. Male	1. normal	0. no	0	1. intervention	20. odoro_south	1. Single Live birth		0. alive	Early			0
18			10	3. single	1. primary	0. No	1. no	1. Yes	7. Other, specify		3	1	1. Male	1. normal	0. no	0	1. intervention	30. walela_south	1. Single Live birth		0. alive	Late	1	1	0
42	7	7	7	1. Married	1. primary	0. No	2. yes	0. No	1. Father of the child you are carrying in womb	4. Farmer	5	1	2. Female	1. normal	0. no	1	1. intervention	30. walela_south	1. Single Live birth		0. alive	Early	1	1	1
18			4	1. Married	1. primary	0. No	2. yes	1. Yes	1. Father of the child you are carrying in womb	4. Farmer	4	1	1. Male	1. normal	0. no	0	1. intervention	30. walela_south	1. Single Live birth		0. alive	Early	1	1	0
23	1	1	4	1. Married	0. none	0. No	1. no	1. Yes	1. Father of the child you are carrying in womb	4. Farmer	3	0	2. Female	1. normal	0. no	0	1. intervention	30. walela_south	1. Single Live birth		0. alive	Late	1	1	0
28	3	3	7	3. single	1. primary	0. No	1. no	1. Yes	2. Yourself		2	1	1. Male	1. normal	0. no	0	1. intervention	30. walela_south	1. Single Live birth		0. alive	Late	1	1	0
17			4	1. Married	1. primary	0. No	1. no	1. Yes	1. Father of the child you are carrying in womb	4. Farmer	2	1	1. Male	1. normal	0. no	1	1. intervention	9. apua_east	1. Single Live birth		0. alive	Late	1	1	1
27	3	3	14	1. Married	1. primary	1. Yes	2. yes	1. Yes	1. Father of the child you are carrying in womb	4. Farmer	2	1	1. Male	1. normal	0. no	0	1. intervention	4. acutarwot	1. Single Live birth		0. alive	Late	1	1	1
25	4	4	6	1. Married	1. primary	0. No	1. no	1. Yes	1. Father of the child you are carrying in womb	4. Farmer	1	1	2. Female	1. normal	0. no	0	0. control	12. apuce_south	1. Single Live birth		0. alive	Early	1	1	0
17	0	0	9	2. co-habiting	1. primary	0. No	2. yes	1. Yes	6. Not applicable.	5. Other (specify) _____	4	0	1. Male	1. normal	0. no	1	0. control	12. apuce_south	1. Single Live birth		0. alive	Early	1	0	0
25	3	3	3	2. co-habiting	1. primary	1. Yes	2. yes	1. Yes	1. Father of the child you are carrying in womb	4. Farmer	4	0	2. Female	1. normal	0. no	0	0. control	12. apuce_south	1. Single Live birth		0. alive	Early	1	1	1
29	5	4	7	1. Married	1. primary	0. No	2. yes	1. Yes	1. Father of the child you are carrying in womb	4. Farmer	4	1	2. Female	1. normal	0. no	0	0. control	5. acutkumu	1. Single Live birth		0. alive	Late	0	0	1
23	2	2	4	1. Married	1. primary	0. No	1. no	1. Yes	1. Father of the child you are carrying in womb	5. Other (specify) _____	5	0	1. Male	1. normal	0. no	0	0. control	5. acutkumu	1. Single Live birth		0. alive	Early	1	1	1
31	3	3	3	2. co-habiting	1. primary	0. No	1. no	1. Yes	1. Father of the child you are carrying in womb	4. Farmer	1	1	2. Female	1. normal	0. no	0	0. control	5. acutkumu	1. Single Live birth		0. alive	Late	1	1	0
26	1	1	3	1. Married	1. primary	0. No	1. no	0. No	1. Father of the child you are carrying in womb	4. Farmer	2	1	1. Male	1. normal	0. no	0	0. control	5. acutkumu	1. Single Live birth		0. alive	Early	1	1	1
18			2	1. Married	1. primary	0. No	2. yes	1. Yes	1. Father of the child you are carrying in womb	4. Farmer	2	1	2. Female	1. normal	0. no	0	1. intervention	16. bar_pii_east	1. Single Live birth		0. alive	Late	1	1	0
21	3	3	5	1. Married	1. primary	0. No	1. no	0. No	1. Father of the child you are carrying in womb	4. Farmer	5	1	1. Male	1. normal	0. no	0	1. intervention	16. bar_pii_east	1. Single Live birth		0. alive	Early	1	0	1
29	3	3	6	1. Married	2. >=secondary	0. No	2. yes	0. No	1. Father of the child you are carrying in womb	4. Farmer	2	1	1. Male	1. normal	0. no	0	1. intervention	16. bar_pii_east	1. Single Live birth		0. alive	Early	1	1	1
20	1	1	2	1. Married	2. >=secondary	0. No	2. yes	1. Yes	1. Father of the child you are carrying in womb	4. Farmer	1	1	2. Female	1. normal	0. no	0	1. intervention	16. bar_pii_east	1. Single Live birth		0. alive	Early	1	1	0
34	8	6	8	1. Married	0. none	0. No	2. yes	0. No	1. Father of the child you are carrying in womb	4. Farmer	4	0	1. Male	1. normal	0. no	0	1. intervention	20. odoro_south	1. Single Live birth		0. alive	Late	1	1	1
26	3	3	5	1. Married	1. primary	0. No	1. no	0. No	2. Yourself	4. Farmer	3	0	2. Female	1. normal	0. no	0	1. intervention	20. odoro_south	1. Single Live birth		0. alive	Late	1	1	0
18	1	1	3	2. co-habiting	2. >=secondary	0. No	1. no	1. Yes	1. Father of the child you are carrying in womb	4. Farmer	2	1	1. Male	1. normal	0. no	0	1. intervention	11. apuce_north	1. Single Live birth		0. alive	Late	1	1	0
18			2	1. Married	1. primary	0. No	2. yes	1. Yes	4. Older female relative	1. salaried worker	2	1	1. Male	1. normal	0. no	0	1. intervention	11. apuce_north	1. Single Live birth		0. alive	Early	1	1	0
19			2	2. co-habiting	1. primary	0. No	2. yes	1. Yes	1. Father of the child you are carrying in womb	4. Farmer	2	1	2. Female	1. normal	0. no	0	0. control	5. acutkumu	1. Single Live birth		0. alive	Early	1	1	0
29	3	2	4	1. Married	1. primary	0. No	1. no	1. Yes	1. Father of the child you are carrying in womb	3. Labourer	1	0	2. Female	1. normal	0. no	0	0. control	5. acutkumu	1. Single Live birth		0. alive	Early	1	1	1
17			3	3. single	1. primary	0. No	1. no	0. No	2. Yourself		3	1	2. Female	1. normal	0. no	0	0. control	5. acutkumu	1. Single Live birth		0. alive	Late	1	1	0
20			2	1. Married	2. >=secondary	0. No	1. no	1. Yes	1. Father of the child you are carrying in womb	4. Farmer	3	1	2. Female	1. normal	0. no	0	0. control	13. arwotomito	1. Single Live birth		0. alive	Early	1	1	0
18			4	1. Married	1. primary	1. Yes	2. yes	1. Yes	1. Father of the child you are carrying in womb	1. salaried worker	4	1	2. Female	1. normal	0. no	0	0. control	13. arwotomito	1. Single Live birth		0. alive	Late	0	0	0
27	4	3	5	1. Married	1. primary	0. No	2. yes	0. No	1. Father of the child you are carrying in womb	4. Farmer	3	1	2. Female	1. normal	0. no	0	1. intervention	11. apuce_north	1. Single Live birth		0. alive	Early	1	1	0
35	4	4	6	1. Married	0. none	0. No	2. yes	0. No	1. Father of the child you are carrying in womb	4. Farmer	4	0	2. Female	1. normal	0. no	0	1. intervention	11. apuce_north	1. Single Live birth		0. alive	Late	1	1	0
17			2	1. Married	1. primary	1. Yes	1. no	1. Yes	1. Father of the child you are carrying in womb	4. Farmer	1	1	1. Male	1. normal	0. no	0	1. intervention	30. walela_south	1. Single Live birth		0. alive	Early	0	1	1
26	5	4	5	1. Married	1. primary	1. Yes	2. yes	1. Yes	1. Father of the child you are carrying in womb	4. Farmer	5	1	1. Male	1. normal	0. no	0	1. intervention	20. odoro_south	1. Single Live birth		0. alive	Early	1	1	1
26	4	3	5	1. Married	0. none	1. Yes	2. yes	1. Yes	1. Father of the child you are carrying in womb	4. Farmer	4	1	2. Female	1. normal	0. no	0	1. intervention	11. apuce_north	1. Single Live birth		0. alive	Late	1	1	0
19	1	1	2	2. co-habiting	1. primary	0. No	1. no	0. No	1. Father of the child you are carrying in womb	4. Farmer	3	1	2. Female	1. normal	0. no	1	0. control	22. otara_i_north	1. Single Live birth		0. alive	Early	1	1	0
21	1	1	4	1. Married	1. primary	0. No	2. yes	0. No	1. Father of the child you are carrying in womb	4. Farmer	2	1	1. Male	1. normal	0. no	0	0. control	17. bar_pii_west	1. Single Live birth		0. alive	Early	1	1	1
31	5	5	9	1. Married	1. primary	0. No	2. yes	1. Yes	1. Father of the child you are carrying in womb	4. Farmer	2	0	1. Male		0. no	0	1. intervention	20. odoro_south	4. Multiple Live but all died		1. dead				0
39	7	5	7	1. Married	1. primary	0. No	1. no	0. No	2. Yourself	4. Farmer	3	1	1. Male	1. normal	0. no	0	1. intervention	16. bar_pii_east	1. Single Live birth		0. alive	Late	1	1	0
29	6	6	6	1. Married	1. primary	0. No	2. yes	1. Yes	1. Father of the child you are carrying in womb	5. Other (specify) _____	1	1	1. Male	1. normal	0. no	1	1. intervention	20. odoro_south	1. Single Live birth		0. alive	Early	1	1	1
22	1	1	3	2. co-habiting	1. primary	0. No	1. no	0. No	1. Father of the child you are carrying in womb	4. Farmer	2	1	2. Female	1. normal	0. no	0	1. intervention	16. bar_pii_east	1. Single Live birth		0. alive	Late	1	0	1
22	2	2	4	1. Married	1. primary	0. No	1. no	0. No	1. Father of the child you are carrying in womb	1. salaried worker	2	0	2. Female	2. lbw	0. no	1	0. control	28. walela_central	1. Single Live birth		0. alive	Early	1	1	0
34	5	3	5	1. Married	1. primary	0. No	2. yes	1. Yes	1. Father of the child you are carrying in womb	4. Farmer	5	1	1. Male	1. normal	0. no	0	1. intervention	20. odoro_south	1. Single Live birth		0. alive	Early	1	1	0
22			3	1. Married	2. >=secondary	0. No	2. yes	1. Yes	1. Father of the child you are carrying in womb	4. Farmer	3	1	2. Female	1. normal	0. no	0	0. control	22. otara_i_north	1. Single Live birth		0. alive	Late	1	0	0
25	2	1	2	1. Married	2. >=secondary	0. No	2. yes	1. Yes	1. Father of the child you are carrying in womb	4. Farmer	3	0	1. Male	1. normal	0. no	1	0. control	22. otara_i_north	1. Single Live birth		0. alive	Late	1	1	0
24	2	2	4	1. Married	1. primary	0. No	1. no	1. Yes	1. Father of the child you are carrying in womb	4. Farmer	1	1	2. Female	1. normal	0. no	0	1. intervention	11. apuce_north	1. Single Live birth		0. alive	Late	1	1	0
25			2	2. co-habiting	2. >=secondary	0. No	2. yes	1. Yes	1. Father of the child you are carrying in womb	1. salaried worker	4	1	2. Female	1. normal	0. no	0	1. intervention	11. apuce_north	1. Single Live birth		0. alive	Late	1	1	0
18			2	1. Married	1. primary	0. No	1. no	0. No	1. Father of the child you are carrying in womb	4. Farmer	3	1	2. Female	1. normal	0. no	0	1. intervention	16. bar_pii_east	1. Single Live birth		0. alive	Late	1	1	0
19			2	1. Married	1. primary	0. No	2. yes	1. Yes	1. Father of the child you are carrying in womb	4. Farmer	2	1	2. Female	1. normal	0. no	1	1. intervention	20. odoro_south	1. Single Live birth		0. alive	Early	1	1	0
20	1	1	4	1. Married	1. primary	0. No	2. yes	1. Yes	1. Father of the child you are carrying in womb	4. Farmer	5	1	2. Female	1. normal	0. no	0	1. intervention	20. odoro_south	1. Single Live birth		0. alive	Late	1	1	1
20	3	1	3	2. co-habiting	1. primary	0. No	1. no	1. Yes	1. Father of the child you are carrying in womb	4. Farmer	1	1	1. Male	1. normal	0. no	0	0. control	5. acutkumu	1. Single Live birth		0. alive	Late	1	1	0
18			2	1. Married	1. primary	0. No	2. yes	1. Yes	1. Father of the child you are carrying in womb	4. Farmer	1	0	1. Male	1. normal	0. no	0	0. control	28. walela_central	1. Single Live birth		0. alive	Late	0	1	0
31	5	5	7	1. Married	1. primary	0. No	1. no	0. No	1. Father of the child you are carrying in womb	4. Farmer	3	0	2. Female	1. normal	0. no	0	0. control	28. walela_central	1. Single Live birth		0. alive	Early	1	1	1
35	5	5	5	2. co-habiting	0. none	0. No	1. no	0. No	1. Father of the child you are carrying in womb	5. Other (specify) _____	2	0	1. Male	1. normal	0. no	1	1. intervention	23. otara_ii_south	1. Single Live birth		0. alive	Early	1	1	0
25	0	0	2	1. Married	1. primary	0. No	1. no	1. Yes	1. Father of the child you are carrying in womb	4. Farmer	1	1	1. Male	1. normal	0. no	0	1. intervention	4. acutarwot	1. Single Live birth		0. alive	Early	1	1	1
28	4	3	6	1. Married	1. primary	0. No	1. no	1. Yes	1. Father of the child you are carrying in womb	3. Labourer	3	0	1. Male	1. normal	0. no	0	1. intervention	23. otara_ii_south	1. Single Live birth		0. alive	Late	1	1	1
42	7	5	9	1. Married	1. primary	0. No	2. yes	1. Yes	1. Father of the child you are carrying in womb	4. Farmer	4	1	1. Male	1. normal	0. no	0	1. intervention	23. otara_ii_south	1. Single Live birth		0. alive	Early	1	1	0
41	4	4	5	1. Married	0. none	0. No	1. no	0. No	1. Father of the child you are carrying in womb	4. Farmer	1	0	2. Female	1. normal	0. no	1	0. control	10. apua_west	1. Single Live birth		0. alive	Late	1	1	1
17			2	1. Married	1. primary	0. No	1. no	1. Yes	1. Father of the child you are carrying in womb	4. Farmer	1	0	1. Male	1. normal	0. no	0	1. intervention	23. otara_ii_south	1. Single Live birth		0. alive	Late	1	0	1
22	2	2	4	1. Married	1. primary	0. No	2. yes	1. Yes	1. Father of the child you are carrying in womb	5. Other (specify) _____	3	1	2. Female	1. normal	0. no	0	0. control	12. apuce_south	1. Single Live birth		0. alive	Early	1	1	0
24	3	3	5	1. Married	1. primary	0. No	1. no	0. No	1. Father of the child you are carrying in womb	4. Farmer	3	1	2. Female	1. normal	0. no	0	1. intervention	19. odoro_north	1. Single Live birth		0. alive	Early	1	1	1
45	8	7	4	1. Married	1. primary	0. No	2. yes	1. Yes	1. Father of the child you are carrying in womb	4. Farmer	2	1	1. Male	1. normal	0. no	0	1. intervention	19. odoro_north	1. Single Live birth		0. alive	Early	1	1	0
30	4	4	6	1. Married	1. primary	0. No	1. no	1. Yes	2. Yourself	4. Farmer	1	1	2. Female	1. normal	0. no	1	1. intervention	19. odoro_north	1. Single Live birth		0. alive	Early	1	1	0
33	7	4	6	2. co-habiting	1. primary	0. No	2. yes	0. No	1. Father of the child you are carrying in womb	4. Farmer	2	0	1. Male		0. no	1	0. control	12. apuce_south	1. Single Live birth		1. dead	Early			0
23	1	1	2	1. Married	1. primary	0. No	2. yes	1. Yes	1. Father of the child you are carrying in womb	4. Farmer	3	0	1. Male	1. normal	0. no	0	1. intervention	19. odoro_north	1. Single Live birth		0. alive	Late	0	1	0
33	6	5	7	1. Married	1. primary	0. No	1. no	1. Yes	1. Father of the child you are carrying in womb	4. Farmer	3	0	1. Male	1. normal	0. no	0	0. control	12. apuce_south	1. Single Live birth		0. alive	Early	1	1	0
16	0	0	2	2. co-habiting	1. primary	0. No	2. yes	0. No	1. Father of the child you are carrying in womb	4. Farmer	2	1	1. Male	1. normal	0. no	0	0. control	22. otara_i_north	1. Single Live birth		0. alive	Early	1	1	0
16			2	2. co-habiting	1. primary	0. No	1. no	0. No	1. Father of the child you are carrying in womb	2. Businessman	1	1	2. Female	1. normal	0. no	0	0. control	12. apuce_south	1. Single Live birth		0. alive	Early			1
33	7	7	12	1. Married	1. primary	0. No	2. yes	0. No	1. Father of the child you are carrying in womb	1. salaried worker	5	1	1. Male	1. normal	0. no	0	1. intervention	30. walela_south	1. Single Live birth		0. alive	Late	1	1	0
27	5	5	8	1. Married	1. primary	0. No	1. no	0. No	1. Father of the child you are carrying in womb	4. Farmer	1	0	2. Female	1. normal	0. no	0	1. intervention	30. walela_south	1. Single Live birth		0. alive	Early	0	0	0
18	1	1	3	1. Married	1. primary	0. No	2. yes	1. Yes	1. Father of the child you are carrying in womb	3. Labourer	3	0	1. Male	1. normal	0. no	0	1. intervention	11. apuce_north	1. Single Live birth		0. alive	Early	1	1	0
30	5	5	8	1. Married	1. primary	0. No	1. no	1. Yes	1. Father of the child you are carrying in womb	4. Farmer	3	0	1. Male	1. normal	0. no	0	1. intervention	11. apuce_north	1. Single Live birth		0. alive	Late	1	0	0
45	7	5	8	1. Married	1. primary	0. No	2. yes	0. No	1. Father of the child you are carrying in womb	4. Farmer	4	1	1. Male		0. no	0	1. intervention	11. apuce_north	5. Still birth		0. alive				0
21	2	1	7	1. Married	1. primary	1. Yes	2. yes	1. Yes	1. Father of the child you are carrying in womb	4. Farmer	5	0	2. Female	2. lbw	0. no	0	0. control	29. walela_north	1. Single Live birth		0. alive	Early	0	1	0
17			2	1. Married	1. primary	0. No	2. yes	0. No	1. Father of the child you are carrying in womb	4. Farmer	1	0	1. Male	1. normal	0. no	0	0. control	29. walela_north	1. Single Live birth		0. alive	Late	1	1	0
39	8	8	6	2. co-habiting	1. primary	0. No	2. yes	1. Yes	1. Father of the child you are carrying in womb	4. Farmer	1	1	2. Female	1. normal	0. no	0	0. control	29. walela_north	1. Single Live birth		0. alive	Early	1	1	0
16			2	1. Married	1. primary	0. No	1. no	0. No	1. Father of the child you are carrying in womb	4. Farmer	1	1	1. Male	2. lbw	0. no	0	1. intervention	23. otara_ii_south	1. Single Live birth		0. alive	Late	1	1	0
21	1	1	3	2. co-habiting	1. primary	0. No	1. no	1. Yes	1. Father of the child you are carrying in womb	4. Farmer	2	1	2. Female		0. no	1	1. intervention	23. otara_ii_south	1. Single Live birth		0. alive	Early	1	1	0
32	4	3	5	1. Married	0. none	0. No	1. no	1. Yes	1. Father of the child you are carrying in womb	2. Businessman	1	1	1. Male	1. normal	0. no	0	1. intervention	23. otara_ii_south	1. Single Live birth		0. alive	Late	1	1	1
16	0	0	3	1. Married	1. primary	0. No	1. no	0. No	1. Father of the child you are carrying in womb	4. Farmer	3	1	2. Female	1. normal	0. no	0	1. intervention	23. otara_ii_south	1. Single Live birth		0. alive	Early			0
28	4	4	7	1. Married	1. primary	0. No	2. yes	1. Yes	1. Father of the child you are carrying in womb	5. Other (specify) _____	5	1	1. Male	1. normal	0. no	1	1. intervention	20. odoro_south	1. Single Live birth		0. alive	Early	1	1	1
36	7	7	9	1. Married	1. primary	0. No	1. no	1. Yes	1. Father of the child you are carrying in womb	4. Farmer	5	1	2. Female	1. normal	0. no	0	1. intervention	16. bar_pii_east	1. Single Live birth		0. alive	Early	1	1	0
23	1	1	2	1. Married	2. >=secondary	0. No	1. no	1. Yes	1. Father of the child you are carrying in womb	3. Labourer	5	0	1. Male	2. lbw	0. no	1	1. intervention	16. bar_pii_east	1. Single Live birth		0. alive	Early	1	1	0
29	4	4	5	1. Married	0. none	0. No	2. yes	1. Yes	1. Father of the child you are carrying in womb	4. Farmer	2	1	2. Female	1. normal	0. no	0	1. intervention	16. bar_pii_east	1. Single Live birth		0. alive	Early	1	0	0
17			9	3. single	1. primary	0. No	1. no	1. Yes	7. Other, specify		2	1	1. Male	1. normal	0. no	0	0. control	5. acutkumu	1. Single Live birth		0. alive	Late	1	1	0
18			3	1. Married	1. primary	0. No	1. no	1. Yes	1. Father of the child you are carrying in womb	4. Farmer	4	1	1. Male	1. normal	0. no	1	0. control	5. acutkumu	1. Single Live birth		0. alive	Late	1	1	0
17	1	1	3	1. Married	1. primary	0. No	1. no	0. No	1. Father of the child you are carrying in womb	4. Farmer	3	0	1. Male	1. normal	0. no	1	0. control	5. acutkumu	1. Single Live birth		0. alive	Early	1	1	0
29	4	4	6	1. Married	1. primary	1. Yes	2. yes	1. Yes	1. Father of the child you are carrying in womb	4. Farmer	5	0	1. Male	1. normal	0. no	1	0. control	29. walela_north	1. Single Live birth		0. alive	Early	1	1	1
18			2	1. Married	1. primary	0. No	2. yes	1. Yes	1. Father of the child you are carrying in womb	3. Labourer	1	1	1. Male	1. normal	0. no	0	0. control	29. walela_north	1. Single Live birth		0. alive	Early	1	1	1
28	3	3	5	2. co-habiting	1. primary	0. No	2. yes	1. Yes	1. Father of the child you are carrying in womb	4. Farmer	1	0	2. Female		0. no	0	1. intervention	23. otara_ii_south	5. Still birth		0. alive				0
23			5	1. Married	2. >=secondary	1. Yes	2. yes	1. Yes	1. Father of the child you are carrying in womb	4. Farmer	5	1	2. Female	1. normal	0. no	0	1. intervention	23. otara_ii_south	1. Single Live birth		0. alive	Early	1	1	0
22			4	1. Married	1. primary	0. No	1. no	0. No	1. Father of the child you are carrying in womb	4. Farmer	3	0	1. Male	1. normal	0. no	0	0. control	29. walela_north	1. Single Live birth		0. alive	Early	1	1	0
16			2	1. Married	0. none	1. Yes	2. yes	1. Yes	1. Father of the child you are carrying in womb	4. Farmer	1	0	1. Male	1. normal	0. no	0	0. control	17. bar_pii_west	1. Single Live birth		0. alive	Early	1	1	0
25			2	1. Married	0. none	0. No	1. no	1. Yes	2. Yourself	4. Farmer	1	0	2. Female	1. normal	0. no	0	0. control	29. walela_north	1. Single Live birth		0. alive	Late	1	1	1
29	3	3	5	1. Married	2. >=secondary	0. No	2. yes	1. Yes	1. Father of the child you are carrying in womb	4. Farmer	5	1	2. Female	1. normal	0. no	0	1. intervention	19. odoro_north	1. Single Live birth		0. alive	Early	1	1	1
42	8	7	6	1. Married	1. primary	0. No	2. yes	1. Yes	1. Father of the child you are carrying in womb	4. Farmer	3	1	1. Male	1. normal	0. no	0	1. intervention	11. apuce_north	1. Single Live birth		0. alive	Early	1	1	0
29	4	4	6	1. Married	1. primary	1. Yes	2. yes	1. Yes	1. Father of the child you are carrying in womb	4. Farmer	5	1	1. Male		0. no	0	1. intervention	4. acutarwot	5. Still birth		0. alive				0
30	7	7	9	1. Married	1. primary	0. No	1. no	0. No	1. Father of the child you are carrying in womb	4. Farmer	2	1	1. Male	1. normal	0. no	1	1. intervention	4. acutarwot	1. Single Live birth		0. alive	Early	1	1	0
30	3	3	4	2. co-habiting	1. primary	1. Yes	2. yes	1. Yes	1. Father of the child you are carrying in womb	1. salaried worker	4	1	1. Male	1. normal	0. no	1	1. intervention	4. acutarwot	1. Single Live birth		0. alive	Early	1	1	0
26	4	3	5	1. Married	1. primary	0. No	1. no	1. Yes	1. Father of the child you are carrying in womb	4. Farmer	3	1	2. Female	1. normal	0. no	0	1. intervention	4. acutarwot	1. Single Live birth		0. alive	Early	1	1	1
18			5	1. Married	1. primary	0. No	1. no	1. Yes	7. Other, specify	4. Farmer	1	1	1. Male	1. normal	0. no	0	1. intervention	4. acutarwot	1. Single Live birth		0. alive	Early	1	1	0
25	4	3	5	1. Married	1. primary	1. Yes	2. yes	1. Yes	1. Father of the child you are carrying in womb	4. Farmer	5	1	1. Male		0. no	1	1. intervention	4. acutarwot	1. Single Live birth		0. alive	Late	1	1	0
20			2	1. Married	1. primary	0. No	2. yes	0. No	1. Father of the child you are carrying in womb	1. salaried worker	4	1	2. Female	1. normal	0. no	0	1. intervention	4. acutarwot	1. Single Live birth		0. alive	Late	1	1	1
23	0	0	2	3. single	1. primary	0. No	1. no	1. Yes	1. Father of the child you are carrying in womb		2	1	2. Female	1. normal	0. no	0	0. control	12. apuce_south	1. Single Live birth		0. alive	Early	1	0	0
27	3	3	4	1. Married	1. primary	0. No	2. yes	0. No	1. Father of the child you are carrying in womb	1. salaried worker	3	0	1. Male	1. normal	0. no	0	0. control	12. apuce_south	1. Single Live birth		0. alive	Early	1	1	0
17	0	0	2	3. single	1. primary	0. No	1. no	1. Yes	1. Father of the child you are carrying in womb		1	1	2. Female	1. normal	0. no	0	0. control	12. apuce_south	1. Single Live birth		0. alive	Late	1	1	0
28	3	3	7	1. Married	2. >=secondary	0. No	2. yes	1. Yes	1. Father of the child you are carrying in womb	5. Other (specify) _____	4	1	1. Male	1. normal	0. no	0	0. control	12. apuce_south	1. Single Live birth		0. alive	Early	1	1	0
30	5	4	7	1. Married	0. none	0. No	1. no	0. No	1. Father of the child you are carrying in womb	4. Farmer	5	1	1. Male	1. normal	0. no	0	0. control	28. walela_central	1. Single Live birth		0. alive	Late	1	1	0
25	1	1	5	1. Married	1. primary	0. No	2. yes	0. No	1. Father of the child you are carrying in womb	4. Farmer	5	1	1. Male	1. normal	0. no	1	0. control	28. walela_central	1. Single Live birth		0. alive	Early	1	1	0
19	1	1	2	1. Married	2. >=secondary	0. No	2. yes	1. Yes	1. Father of the child you are carrying in womb	3. Labourer	4	1	2. Female	1. normal	0. no	0	0. control	22. otara_i_north	1. Single Live birth		0. alive	Early	0	0	0
18	1	1	3	1. Married	1. primary	0. No	1. no	1. Yes	1. Father of the child you are carrying in womb	1. salaried worker	1	0	2. Female	1. normal	0. no	0	0. control	10. apua_west	1. Single Live birth		0. alive	Late	1	1	1
30	2	2	5	2. co-habiting	0. none	0. No	2. yes	1. Yes	1. Father of the child you are carrying in womb	4. Farmer	2	0	2. Female	2. lbw	0. no	0	0. control	10. apua_west	1. Single Live birth		0. alive	Late	0	0	0
17			2	1. Married	1. primary	0. No	2. yes	1. Yes	1. Father of the child you are carrying in womb	4. Farmer	2	1	1. Male	1. normal	0. no	0	0. control	10. apua_west	1. Single Live birth		0. alive	Early	1	1	0
35	7	7	7	1. Married	1. primary	0. No	1. no	1. Yes	1. Father of the child you are carrying in womb	4. Farmer	5	1	1. Male	1. normal	0. no	0	0. control	10. apua_west	1. Single Live birth		0. alive	Early	1	1	0
21	2	2	5	1. Married	1. primary	0. No	2. yes	1. Yes	1. Father of the child you are carrying in womb	4. Farmer	5	0	1. Male	1. normal	0. no	0	0. control	10. apua_west	1. Single Live birth		0. alive	Late	1	1	1
18			2	1. Married	2. >=secondary	0. No	1. no	1. Yes	1. Father of the child you are carrying in womb	3. Labourer	1	1	1. Male	1. normal	0. no	0	0. control	5. acutkumu	1. Single Live birth		0. alive	Early	0	1	0
20			4	1. Married	1. primary	0. No	1. no	0. No	1. Father of the child you are carrying in womb	3. Labourer	2	1	2. Female		0. no	0	0. control	5. acutkumu	1. Single Live birth		0. alive	Late	0	0	0
17			2	1. Married	1. primary	0. No	1. no	0. No	1. Father of the child you are carrying in womb	3. Labourer	1	1	1. Male	1. normal	0. no	0	0. control	5. acutkumu	1. Single Live birth		0. alive	Late	0	0	0
17			2	1. Married	1. primary	0. No	1. no	1. Yes	1. Father of the child you are carrying in womb	4. Farmer	1	1	2. Female	1. normal	0. no	1	0. control	5. acutkumu	1. Single Live birth		0. alive	Late	1	1	0
22	1	1	3	1. Married	1. primary	0. No	2. yes	0. No	1. Father of the child you are carrying in womb	4. Farmer	2	0	2. Female	2. lbw	0. no	1	1. intervention	19. odoro_north	1. Single Live birth		0. alive	Late	1	1	0
20	2	2	5	2. co-habiting	1. primary	0. No	1. no	0. No	1. Father of the child you are carrying in womb	4. Farmer	1	0	2. Female	1. normal	0. no	1	1. intervention	19. odoro_north	1. Single Live birth		0. alive	Late	1	0	1
16			5	1. Married	1. primary	1. Yes	2. yes	1. Yes	1. Father of the child you are carrying in womb	4. Farmer	1	1	1. Male	1. normal	0. no	0	1. intervention	19. odoro_north	1. Single Live birth		0. alive	Early	1	1	0
20	1	1	3	1. Married	1. primary	0. No	1. no	1. Yes	1. Father of the child you are carrying in womb	3. Labourer	1	0	1. Male	1. normal	0. no	0	0. control	13. arwotomito	1. Single Live birth		0. alive	Late	0	0	1
22	2	2	4	3. single	1. primary	0. No	1. no	1. Yes	1. Father of the child you are carrying in womb		1	0	1. Male	1. normal	0. no	0	0. control	13. arwotomito	1. Single Live birth		0. alive	Late	1	1	1
18			4	1. Married	1. primary	0. No	1. no	0. No	1. Father of the child you are carrying in womb	4. Farmer	1	0	1. Male	1. normal	0. no	0	0. control	17. bar_pii_west	1. Single Live birth		0. alive	Early	0	1	0
45	8	8	10	1. Married	0. none	0. No	2. yes	1. Yes	1. Father of the child you are carrying in womb	4. Farmer	4	1	2. Female	1. normal	0. no	0	1. intervention	11. apuce_north	1. Single Live birth		0. alive	Late	1	1	0
29	3	2	4	1. Married	2. >=secondary	0. No	1. no	1. Yes	1. Father of the child you are carrying in womb	1. salaried worker	5	1	1. Male		0. no	0	1. intervention	11. apuce_north	5. Still birth		0. alive				0
20	1	1	3	1. Married	1. primary	1. Yes	1. no	0. No	1. Father of the child you are carrying in womb	4. Farmer	3	1	1. Male	1. normal	0. no	0	0. control	13. arwotomito	1. Single Live birth		0. alive	Early	1	1	0
20	1	1	3	1. Married	1. primary	0. No	1. no	0. No	1. Father of the child you are carrying in womb	4. Farmer	1	1	1. Male	1. normal	0. no	0	0. control	13. arwotomito	1. Single Live birth		0. alive	Early	1	0	0
20	3	2	4	1. Married	1. primary	0. No	1. no	0. No	1. Father of the child you are carrying in womb	4. Farmer	1	1	1. Male	1. normal	0. no	1	0. control	13. arwotomito	1. Single Live birth		0. alive	Early	1	1	0
19			2	2. co-habiting	2. >=secondary	0. No	2. yes	1. Yes	1. Father of the child you are carrying in womb	5. Other (specify) _____	5	1	2. Female	1. normal	0. no	0	1. intervention	23. otara_ii_south	1. Single Live birth		0. alive	Late	1	1	0
26	3	3	5	1. Married	1. primary	0. No	1. no	0. No	2. Yourself	4. Farmer	2	1	1. Male	1. normal	0. no	0	1. intervention	23. otara_ii_south	1. Single Live birth		0. alive	Early	1	0	0
36	8	8	11	1. Married	1. primary	0. No	2. yes	1. Yes	1. Father of the child you are carrying in womb	4. Farmer	4	1	1. Male	1. normal	0. no	0	1. intervention	16. bar_pii_east	1. Single Live birth		0. alive	Late	1	1	0
19	2	2	3	2. co-habiting	1. primary	0. No	2. yes	0. No	1. Father of the child you are carrying in womb	4. Farmer	3	1	1. Male	1. normal	0. no	0	1. intervention	16. bar_pii_east	1. Single Live birth		0. alive	Early	1	1	0
27	4	4	6	1. Married	1. primary	0. No	2. yes	1. Yes	1. Father of the child you are carrying in womb	4. Farmer	4	1	1. Male	1. normal	0. no	0	1. intervention	16. bar_pii_east	1. Single Live birth		0. alive	Late	1	1	0
23			2	1. Married	1. primary	0. No	1. no	1. Yes	1. Father of the child you are carrying in womb	4. Farmer	1	1	2. Female	1. normal	0. no	1	0. control	29. walela_north	1. Single Live birth		0. alive	Early	1	1	1
26	3	3	6	1. Married	1. primary	1. Yes	2. yes	1. Yes	1. Father of the child you are carrying in womb	4. Farmer	2	0	1. Male	1. normal	0. no	0	0. control	29. walela_north	1. Single Live birth		0. alive	Late	1	1	0
20			9	3. single	2. >=secondary	0. No	2. yes	0. No	7. Other, specify		2	0	2. Female	1. normal	0. no	0	0. control	29. walela_north	1. Single Live birth		0. alive	Late	0	0	0
35	6	6	12	1. Married	1. primary	1. Yes	1. no	0. No	1. Father of the child you are carrying in womb	4. Farmer	5	0	1. Male		0. no	0	0. control	29. walela_north	1. Single Live birth		0. alive	Early	1	1	0
32	8	8	10	1. Married	0. none	1. Yes	1. no	0. No	1. Father of the child you are carrying in womb	4. Farmer	2	0	2. Female	1. normal	0. no	1	0. control	29. walela_north	1. Single Live birth		0. alive	Early	1	1	1
32	6	6	8	1. Married	0. none	0. No	1. no	1. Yes	1. Father of the child you are carrying in womb	4. Farmer	1	0	2. Female	1. normal	0. no	0	1. intervention	20. odoro_south	1. Single Live birth		0. alive	Late	1	1	1
32	6	6	6	1. Married	1. primary	0. No	2. yes	0. No	1. Father of the child you are carrying in womb	2. Businessman	5	0	1. Male	1. normal	0. no	0	0. control	10. apua_west	1. Single Live birth		0. alive	Late	0	0	1
23	2	2	4	1. Married	1. primary	0. No	1. no	1. Yes	1. Father of the child you are carrying in womb	4. Farmer	3	1	1. Male	1. normal	0. no	0	0. control	10. apua_west	1. Single Live birth		0. alive	Early	1	1	0
23	3	3	4	1. Married	1. primary	0. No	1. no	0. No	1. Father of the child you are carrying in womb	3. Labourer	3	0	2. Female	1. normal	0. no	0	0. control	5. acutkumu	1. Single Live birth		0. alive	Early	1	1	0
24	1	2	5	1. Married	1. primary	0. No	2. yes	1. Yes	1. Father of the child you are carrying in womb	4. Farmer	3	0	2. Female	1. normal	0. no	1	1. intervention	23. otara_ii_south	1. Single Live birth		0. alive	Early	0	0	0
24	3	3	3	2. co-habiting	1. primary	0. No	1. no	0. No	1. Father of the child you are carrying in womb	4. Farmer	2	1	1. Male	1. normal	0. no	0	0. control	12. apuce_south	1. Single Live birth		0. alive	Late	1	1	1
32	5	4	7	1. Married	1. primary	0. No	2. yes	1. Yes	1. Father of the child you are carrying in womb	4. Farmer	4	0	2. Female		0. no	0	0. control	12. apuce_south	5. Still birth		0. alive				0
24	5	5	6	1. Married	1. primary	0. No	1. no	1. Yes	1. Father of the child you are carrying in womb	4. Farmer	1	0	1. Male	1. normal	0. no	0	0. control	10. apua_west	1. Single Live birth		0. alive	Early	1	1	1
21	1	1	2	1. Married	1. primary	0. No	1. no	0. No	1. Father of the child you are carrying in womb	4. Farmer	1	0	2. Female	1. normal	0. no	0	0. control	10. apua_west	1. Single Live birth		0. alive	Early	1	1	1
28	3	3	3	1. Married	1. primary	0. No	2. yes	0. No	1. Father of the child you are carrying in womb	4. Farmer	4	1	2. Female	1. normal	0. no	0	1. intervention	9. apua_east	1. Single Live birth		0. alive	Early	1	1	0
32	6	6	8	1. Married	1. primary	1. Yes	1. no	1. Yes	1. Father of the child you are carrying in womb	4. Farmer	5	1	2. Female	1. normal	0. no	0	1. intervention	9. apua_east	1. Single Live birth		0. alive	Early	1	1	1
25	4	4	6	1. Married	1. primary	0. No	1. no	0. No	1. Father of the child you are carrying in womb	4. Farmer	2	0	1. Male	1. normal	0. no	0	1. intervention	9. apua_east	1. Single Live birth		0. alive	Late	1	1	0
30	5	5	7	1. Married	0. none	0. No	1. no	1. Yes	1. Father of the child you are carrying in womb	2. Businessman	2	0			0. no	0	1. intervention	9. apua_east	.l. LTFU						0
17			8	2. co-habiting	1. primary	0. No	1. no	1. Yes	1. Father of the child you are carrying in womb	5. Other (specify) _____	2	1	1. Male	1. normal	0. no	0	1. intervention	9. apua_east	1. Single Live birth		0. alive	Early	1	1	0
32	5	5	7	1. Married	1. primary	0. No	2. yes	0. No	1. Father of the child you are carrying in womb	5. Other (specify) _____	4	1	1. Male	1. normal	0. no	0	1. intervention	9. apua_east	1. Single Live birth		0. alive	Early	1	1	1
20	1	1	3	1. Married	0. none	0. No	1. no	1. Yes	1. Father of the child you are carrying in womb	4. Farmer	4	1	2. Female		0. no	0	1. intervention	30. walela_south	1. Single Live birth		0. alive	Late	1	0	0
23	2	2	3	1. Married	1. primary	0. No	1. no	0. No	1. Father of the child you are carrying in womb	4. Farmer	3	0	1. Male	1. normal	0. no	1	1. intervention	30. walela_south	1. Single Live birth		0. alive	Late	1	1	0
17			2	1. Married	1. primary	0. No	1. no	0. No	1. Father of the child you are carrying in womb	4. Farmer	4	1	1. Male	1. normal	0. no	0	1. intervention	30. walela_south	1. Single Live birth		0. alive	Early	1	1	0
18			4	1. Married	1. primary	0. No	1. no	1. Yes	1. Father of the child you are carrying in womb	4. Farmer	4	1	2. Female	1. normal	0. no	0	1. intervention	30. walela_south	1. Single Live birth		0. alive	Early	1	1	0
18			7	1. Married	1. primary	0. No	2. yes	0. No	1. Father of the child you are carrying in womb	4. Farmer	4	1	2. Female	1. normal	0. no	1	1. intervention	30. walela_south	1. Single Live birth		0. alive	Early	1	1	0
30	4	4	3	1. Married	1. primary	0. No	2. yes	0. No	1. Father of the child you are carrying in womb	1. salaried worker	5	1	2. Female	1. normal	0. no	1	1. intervention	4. acutarwot	1. Single Live birth		0. alive	Early	1	1	1
28	2	2	4	2. co-habiting	2. >=secondary	0. No	2. yes	1. Yes	2. Yourself	1. salaried worker	5	1	2. Female	1. normal	0. no	0	1. intervention	4. acutarwot	1. Single Live birth		0. alive	Early	1	1	1
21	1	1	3	1. Married	1. primary	0. No	2. yes	0. No	1. Father of the child you are carrying in womb	3. Labourer	2	1	1. Male	1. normal	0. no	0	1. intervention	4. acutarwot	1. Single Live birth		0. alive	Early	1	1	0
36	3	3	7	1. Married	2. >=secondary	1. Yes	2. yes	1. Yes	1. Father of the child you are carrying in womb	1. salaried worker	5	1	1. Male	1. normal	0. no	0	1. intervention	4. acutarwot	1. Single Live birth		0. alive	Late	1	1	0
28	5	3	5	1. Married	1. primary	0. No	2. yes	0. No	1. Father of the child you are carrying in womb	4. Farmer	3	1	1. Male	1. normal	0. no	0	1. intervention	4. acutarwot	1. Single Live birth		0. alive	Early	1	1	0
20	1	1	3	1. Married	1. primary	0. No	1. no	1. Yes	1. Father of the child you are carrying in womb	4. Farmer	2	0	2. Female	1. normal	0. no	0	1. intervention	30. walela_south	1. Single Live birth		0. alive	Late	1	1	0
22	2	2	4	1. Married	1. primary	0. No	2. yes	0. No	1. Father of the child you are carrying in womb	4. Farmer	2	1	1. Male	1. normal	0. no	1	1. intervention	30. walela_south	1. Single Live birth		0. alive	Early	1	1	0
20	1	1	4	1. Married	1. primary	1. Yes	2. yes	1. Yes	1. Father of the child you are carrying in womb	4. Farmer	5	1	2. Female		0. no	0	1. intervention	30. walela_south	1. Single Live birth		0. alive	Early	1	1	0
19	1	1	3	1. Married	1. primary	0. No	2. yes	0. No	1. Father of the child you are carrying in womb	4. Farmer	5	0	1. Male	1. normal	0. no	0	1. intervention	9. apua_east	1. Single Live birth		0. alive	Late	1	1	1
20	1	1	3	1. Married	1. primary	0. No	2. yes	0. No	1. Father of the child you are carrying in womb	3. Labourer	4	0	1. Male	1. normal	0. no	0	1. intervention	9. apua_east	1. Single Live birth		0. alive	Early	1	1	0
34	6	6	7	1. Married	0. none	0. No	1. no	0. No	1. Father of the child you are carrying in womb	4. Farmer	1	0			0. no	0	1. intervention	9. apua_east	.l. LTFU						0
18			2	1. Married	1. primary	0. No	2. yes	1. Yes	1. Father of the child you are carrying in womb	4. Farmer	2	1	2. Female	1. normal	0. no	0	1. intervention	9. apua_east	1. Single Live birth		0. alive	Early	1	1	1
21	1	1	3	1. Married	1. primary	0. No	2. yes	1. Yes	1. Father of the child you are carrying in womb	4. Farmer	2	1	1. Male	1. normal	0. no	1	1. intervention	9. apua_east	1. Single Live birth		0. alive	Early	1	1	1
18			2	2. co-habiting	1. primary	1. Yes	2. yes	0. No	1. Father of the child you are carrying in womb	4. Farmer	2	1	2. Female	2. lbw	0. no	0	1. intervention	4. acutarwot	1. Single Live birth		0. alive	Early	1	1	0
24	2	2	10	1. Married	0. none	0. No	1. no	1. Yes	1. Father of the child you are carrying in womb	4. Farmer	1	0	1. Male	1. normal	0. no	0	1. intervention	4. acutarwot	1. Single Live birth		0. alive	Late	1	1	1
23	0	0	2	1. Married	2. >=secondary	0. No	2. yes	1. Yes	1. Father of the child you are carrying in womb	1. salaried worker	4	1	2. Female	1. normal	0. no	0	1. intervention	20. odoro_south	1. Single Live birth		0. alive	Early	1	0	1
20	1	0	6	2. co-habiting	2. >=secondary	1. Yes	2. yes	1. Yes	1. Father of the child you are carrying in womb	3. Labourer	4	1	1. Male	1. normal	0. no	0	1. intervention	4. acutarwot	1. Single Live birth		0. alive	Early	1	1	0
21	1	1	3	2. co-habiting	1. primary	0. No	2. yes	1. Yes	1. Father of the child you are carrying in womb	4. Farmer	4	1	2. Female	2. lbw	0. no	0	1. intervention	4. acutarwot	1. Single Live birth		0. alive	Early	1	1	0
34	5	4	6	1. Married	0. none	0. No	2. yes	1. Yes	1. Father of the child you are carrying in womb	4. Farmer	2	1	2. Female	1. normal	0. no	0	0. control	10. apua_west	1. Single Live birth		0. alive	Early	1	0	0
38	8	8	8	1. Married	1. primary	0. No	2. yes	1. Yes	1. Father of the child you are carrying in womb	4. Farmer	2	0	2. Female	1. normal	0. no	0	0. control	10. apua_west	1. Single Live birth		0. alive	Early	1	1	1
18			8	3. single	1. primary	0. No	2. yes	1. Yes	1. Father of the child you are carrying in womb		4	1	2. Female	1. normal	0. no	0	0. control	17. bar_pii_west	1. Single Live birth		0. alive	Late	1	1	0
44	11	8	10	1. Married	0. none	0. No	2. yes	0. No	1. Father of the child you are carrying in womb	4. Farmer	5	0	1. Male	1. normal	0. no	0	1. intervention	16. bar_pii_east	1. Single Live birth		0. alive	Late	0	0	1
41	8	5	6	1. Married	1. primary	0. No	1. no	0. No	1. Father of the child you are carrying in womb	4. Farmer	2	0	2. Female	1. normal	0. no	0	1. intervention	16. bar_pii_east	1. Single Live birth		0. alive	Early	1	1	1
22	2	2	4	1. Married	1. primary	0. No	2. yes	1. Yes	1. Father of the child you are carrying in womb	3. Labourer	4	1	1. Male	1. normal	0. no	0	1. intervention	16. bar_pii_east	1. Single Live birth		0. alive	Early	1	1	0
29	2	2	4	1. Married	2. >=secondary	0. No	1. no	1. Yes	1. Father of the child you are carrying in womb	3. Labourer	4	1	2. Female	1. normal	0. no	0	0. control	12. apuce_south	1. Single Live birth		0. alive	Early	1	1	0
22	3	3	5	1. Married	1. primary	0. No	2. yes	0. No	1. Father of the child you are carrying in womb	4. Farmer	5	1	2. Female	1. normal	0. no	0	1. intervention	16. bar_pii_east	1. Single Live birth		0. alive	Early	0	1	0
36	4	4	10	3. single	1. primary	0. No	2. yes	1. Yes	5. Other household member living at home		4	1	2. Female	1. normal	0. no	0	1. intervention	16. bar_pii_east	1. Single Live birth		0. alive	Late	1	1	0
16			2	1. Married	1. primary	1. Yes	1. no	1. Yes	1. Father of the child you are carrying in womb	4. Farmer	1	1	1. Male	1. normal	0. no	0	1. intervention	16. bar_pii_east	1. Single Live birth		0. alive	Late	0	0	1
38	7	6	8	1. Married	0. none	1. Yes	1. no	1. Yes	1. Father of the child you are carrying in womb	2. Businessman	1	1	1. Male	1. normal	0. no	0	1. intervention	4. acutarwot	1. Single Live birth		0. alive	Early	1	1	0
22	1	1	2	2. co-habiting	1. primary	0. No	2. yes	1. Yes	1. Father of the child you are carrying in womb	5. Other (specify) _____	4	1	2. Female	1. normal	0. no	0	1. intervention	4. acutarwot	1. Single Live birth		0. alive	Late	1	0	0
25	3	3	5	2. co-habiting	1. primary	0. No	1. no	1. Yes	1. Father of the child you are carrying in womb	4. Farmer	3	0	2. Female	1. normal	0. no	1	0. control	28. walela_central	1. Single Live birth		0. alive	Late	1	1	1
25	4	4	6	1. Married	1. primary	0. No	2. yes	0. No	1. Father of the child you are carrying in womb	1. salaried worker	4	1			0. no	0	0. control	28. walela_central	.l. LTFU						0
18			2	1. Married	1. primary	0. No	2. yes	1. Yes	1. Father of the child you are carrying in womb	4. Farmer	3	1	1. Male		0. no	0	0. control	28. walela_central	1. Single Live birth		0. alive	Late	0	0	0
29	2	2	5	1. Married	1. primary	1. Yes	2. yes	0. No	1. Father of the child you are carrying in womb	2. Businessman	5	0	2. Female		0. no	0	1. intervention	23. otara_ii_south	5. Still birth		0. alive				0
17			2	2. co-habiting	2. >=secondary	0. No	2. yes	1. Yes	1. Father of the child you are carrying in womb	5. Other (specify) _____	4	1	1. Male	1. normal	0. no	0	0. control	17. bar_pii_west	1. Single Live birth		0. alive	Late	1	1	1
28	4	3	5	1. Married	1. primary	0. No	2. yes	1. Yes	1. Father of the child you are carrying in womb	4. Farmer	5	1	1. Male	1. normal	0. no	0	0. control	17. bar_pii_west	1. Single Live birth		0. alive	Late	1	1	1
16			9	2. co-habiting	1. primary	0. No	1. no	1. Yes	3. Older male relative	4. Farmer	2	1	1. Male	1. normal	0. no	0	0. control	28. walela_central	1. Single Live birth		0. alive	Late	1	0	0
15			8	3. single	1. primary	0. No	1. no	1. Yes	1. Father of the child you are carrying in womb		3	0	1. Male	1. normal	0. no	1	0. control	17. bar_pii_west	1. Single Live birth		0. alive	Late	1	1	1
26	2	2	3	2. co-habiting	1. primary	0. No	2. yes	1. Yes	1. Father of the child you are carrying in womb	4. Farmer	1	1	1. Male	1. normal	0. no	0	0. control	13. arwotomito	1. Single Live birth		0. alive	Early	1	1	0
17			2	3. single	1. primary	0. No	1. no	1. Yes	4. Older female relative		2	1	1. Male	1. normal	0. no	0	1. intervention	23. otara_ii_south	1. Single Live birth		0. alive	Late	1	0	1
28	4	4	6	2. co-habiting	1. primary	0. No	2. yes	1. Yes	1. Father of the child you are carrying in womb	4. Farmer	4	1	1. Male	1. normal	0. no	0	1. intervention	23. otara_ii_south	1. Single Live birth		0. alive	Early	1	1	0
31	8	8	5	1. Married	0. none	1. Yes	2. yes	0. No	1. Father of the child you are carrying in womb	4. Farmer	3	1	2. Female	1. normal	0. no	0	1. intervention	19. odoro_north	1. Single Live birth		0. alive	Early	0	0	0
24	2	2	7	1. Married	1. primary	0. No	2. yes	1. Yes	1. Father of the child you are carrying in womb	3. Labourer	4	1	2. Female	1. normal	0. no	0	1. intervention	16. bar_pii_east	1. Single Live birth		0. alive	Early	1	1	0
17	1	1	1	2. co-habiting	1. primary	0. No	2. yes	1. Yes	1. Father of the child you are carrying in womb	5. Other (specify) _____	1	1	2. Female		0. no	0	1. intervention	16. bar_pii_east	1. Single Live birth		0. alive	Early	1	1	1
29	4	4	6	1. Married	1. primary	0. No	1. no	1. Yes	1. Father of the child you are carrying in womb	4. Farmer	4	1	1. Male	1. normal	0. no	0	1. intervention	16. bar_pii_east	1. Single Live birth		0. alive	Early	1	1	1
23	1	1	3	1. Married	1. primary	0. No	2. yes	1. Yes	1. Father of the child you are carrying in womb	4. Farmer	4	1	1. Male	1. normal	0. no	0	1. intervention	16. bar_pii_east	1. Single Live birth		0. alive	Late	1	1	0
18			3	1. Married	1. primary	1. Yes	2. yes	1. Yes	1. Father of the child you are carrying in womb	4. Farmer	4	1	2. Female	1. normal	0. no	0	1. intervention	30. walela_south	1. Single Live birth		0. alive	Early	0	1	0
18			3	1. Married	1. primary	1. Yes	1. no	1. Yes	1. Father of the child you are carrying in womb	4. Farmer	3	1	2. Female		0. no	0	1. intervention	30. walela_south	1. Single Live birth		1. dead				0
26	2	2	4	1. Married	1. primary	1. Yes	2. yes	0. No	1. Father of the child you are carrying in womb	4. Farmer	5	1	2. Female	1. normal	0. no	1	1. intervention	30. walela_south	1. Single Live birth		0. alive	Early	0	1	0
29	6	6	8	1. Married	1. primary	0. No	1. no	0. No	1. Father of the child you are carrying in womb	4. Farmer	2	0	2. Female	1. normal	0. no	0	0. control	28. walela_central	1. Single Live birth		0. alive	Early	1	1	1
19			2	1. Married	1. primary	0. No	2. yes	1. Yes	1. Father of the child you are carrying in womb	4. Farmer	3	0	1. Male	1. normal	0. no	1	0. control	28. walela_central	1. Single Live birth		0. alive	Early	1	0	0
23	2	2	4	1. Married	2. >=secondary	0. No	1. no	0. No	1. Father of the child you are carrying in womb	3. Labourer	4	1	1. Male	1. normal	0. no	0	0. control	5. acutkumu	1. Single Live birth		0. alive	Early	1	1	1
20			6	2. co-habiting	1. primary	0. No	1. no	1. Yes	1. Father of the child you are carrying in womb	4. Farmer	2	1	1. Male	1. normal	0. no	0	0. control	5. acutkumu	1. Single Live birth		0. alive	Late	0	0	0
28	5	5	7	1. Married	0. none	0. No	1. no	0. No	1. Father of the child you are carrying in womb	4. Farmer	5	0	2. Female	1. normal	0. no	0	0. control	28. walela_central	1. Single Live birth		0. alive	Early	1	1	1
23	1	1	5	1. Married	1. primary	0. No	2. yes	1. Yes	1. Father of the child you are carrying in womb	4. Farmer	3	1	2. Female	2. lbw	0. no	0	0. control	22. otara_i_north	1. Single Live birth		0. alive	Late	1	0	0
17	0	0	2	1. Married	1. primary	0. No	2. yes	1. Yes	1. Father of the child you are carrying in womb	4. Farmer	1	1	1. Male		0. no	0	1. intervention	19. odoro_north	1. Single Live birth		0. alive	Early	1	1	0
19	1	1	3	2. co-habiting	1. primary	0. No	1. no	1. Yes	1. Father of the child you are carrying in womb	4. Farmer	2	1	2. Female	1. normal	0. no	0	0. control	22. otara_i_north	1. Single Live birth		0. alive	Early	1	1	0
20	3	3	5	1. Married	1. primary	0. No	1. no	1. Yes	1. Father of the child you are carrying in womb	4. Farmer	1	1	1. Male	1. normal	0. no	0	0. control	22. otara_i_north	1. Single Live birth		0. alive	Late	1	0	0
32	6	6	7	1. Married	1. primary	0. No	1. no	0. No	1. Father of the child you are carrying in womb	4. Farmer	3	0	1. Male	1. normal	0. no	1	0. control	28. walela_central	1. Single Live birth		0. alive	Late	1	0	1
19			2	1. Married	1. primary	0. No	1. no	1. Yes	1. Father of the child you are carrying in womb	4. Farmer	3	0	1. Male	1. normal	0. no	0	0. control	28. walela_central	1. Single Live birth		0. alive	Early	1	0	0
19			3	1. Married	1. primary	0. No	1. no	1. Yes	1. Father of the child you are carrying in womb	4. Farmer	3	1	1. Male	1. normal	0. no	1	1. intervention	30. walela_south	1. Single Live birth		0. alive	Late	1	1	0
15			4	2. co-habiting	1. primary	0. No	2. yes	1. Yes	7. Other, specify	4. Farmer	3	1	2. Female	1. normal	0. no	0	1. intervention	30. walela_south	1. Single Live birth		0. alive	Early	1	1	0
19			2	1. Married	1. primary	1. Yes	2. yes	1. Yes	1. Father of the child you are carrying in womb	4. Farmer	5	1	1. Male	1. normal	0. no	0	1. intervention	30. walela_south	1. Single Live birth		0. alive	Late	1	1	0
24	3	2	4	1. Married	1. primary	0. No	1. no	1. Yes	1. Father of the child you are carrying in womb	4. Farmer	3	0	1. Male	1. normal	0. no	0	0. control	5. acutkumu	1. Single Live birth		0. alive				0
28	3	3	8	1. Married	1. primary	0. No	1. no	1. Yes	1. Father of the child you are carrying in womb	4. Farmer	2	0			0. no	0	1. intervention	20. odoro_south	.l. LTFU						0
24	2	2	4	1. Married	1. primary	0. No	2. yes	1. Yes	1. Father of the child you are carrying in womb	4. Farmer	2	1	2. Female	1. normal	0. no	0	1. intervention	20. odoro_south	1. Single Live birth		0. alive	Early	1	1	1
30	4	4	8	1. Married	1. primary	0. No	1. no	0. No	1. Father of the child you are carrying in womb	4. Farmer	1	0	1. Male	1. normal	0. no	0	1. intervention	20. odoro_south	1. Single Live birth		0. alive	Late	1	1	1
19	1	1	3	1. Married	1. primary	1. Yes	1. no	0. No	1. Father of the child you are carrying in womb	4. Farmer	3	0			0. no	0	1. intervention	19. odoro_north	.l. LTFU						0
26	4	4	6	1. Married	1. primary	1. Yes	2. yes	1. Yes	1. Father of the child you are carrying in womb	2. Businessman	5	1	1. Male	1. normal	0. no	0	1. intervention	19. odoro_north	1. Single Live birth		0. alive	Early	1	1	1
16			2	1. Married	1. primary	1. Yes	2. yes	1. Yes	1. Father of the child you are carrying in womb	4. Farmer	2	1	1. Male	1. normal	0. no	0	1. intervention	19. odoro_north	1. Single Live birth		0. alive	Early	1	1	1
47	6	4	6	1. Married	0. none	0. No	1. no	0. No	2. Yourself	4. Farmer	3	0	2. Female	1. normal	0. no	0	0. control	17. bar_pii_west	1. Single Live birth		0. alive	Late	1	1	0
16			2	2. co-habiting	1. primary	0. No	1. no	0. No	1. Father of the child you are carrying in womb	4. Farmer	1	1	2. Female	1. normal	0. no	0	1. intervention	23. otara_ii_south	1. Single Live birth		0. alive	Late	1	1	0
30	5	4	6	1. Married	1. primary	0. No	1. no	1. Yes	1. Father of the child you are carrying in womb	3. Labourer	2	1	2. Female	1. normal	0. no	0	1. intervention	23. otara_ii_south	1. Single Live birth		0. alive	Early	1	1	0
22	1	1	3	1. Married	2. >=secondary	0. No	2. yes	1. Yes	1. Father of the child you are carrying in womb	3. Labourer	4	1	2. Female	1. normal	0. no	0	1. intervention	16. bar_pii_east	1. Single Live birth		0. alive	Early	1	1	0
19	1	1	3	1. Married	1. primary	0. No	1. no	1. Yes	1. Father of the child you are carrying in womb	4. Farmer	1	0			0. no	0	0. control	22. otara_i_north	.l. LTFU						0
17			2	2. co-habiting	1. primary	0. No	2. yes	1. Yes	1. Father of the child you are carrying in womb	4. Farmer	2	1	2. Female	1. normal	0. no	0	0. control	22. otara_i_north	1. Single Live birth		0. alive	Early	0	0	0
19	1	1	3	1. Married	1. primary	0. No	1. no	1. Yes	1. Father of the child you are carrying in womb	4. Farmer	3	1	2. Female	1. normal	0. no	0	0. control	22. otara_i_north	1. Single Live birth		0. alive	Early	1	1	0
24	3	3	5	1. Married	1. primary	1. Yes	2. yes	1. Yes	1. Father of the child you are carrying in womb	4. Farmer	4	1	2. Female	1. normal	0. no	1	1. intervention	30. walela_south	1. Single Live birth		0. alive	Early	1	0	0
34	7	7	10	1. Married	1. primary	0. No	2. yes	0. No	1. Father of the child you are carrying in womb	4. Farmer	5	0	2. Female	1. normal	0. no	0	0. control	28. walela_central	1. Single Live birth		0. alive	Early	0	1	1
29	5	5	4	3. single	0. none	0. No	1. no	1. Yes	2. Yourself		1	1	2. Female	1. normal	0. no	0	1. intervention	23. otara_ii_south	1. Single Live birth		0. alive	Early	0	0	1
38	5	5	7	1. Married	0. none	0. No	1. no	0. No	1. Father of the child you are carrying in womb	4. Farmer	2	0	2. Female	1. normal	0. no	0	1. intervention	19. odoro_north	1. Single Live birth		0. alive	Late	0	0	1
15			2	2. co-habiting	1. primary	0. No	2. yes	1. Yes	1. Father of the child you are carrying in womb	3. Labourer	5	1	1. Male	1. normal	0. no	1	0. control	22. otara_i_north	1. Single Live birth		0. alive	Late	1	0	0
28	3	3	6	1. Married	2. >=secondary	0. No	2. yes	1. Yes	1. Father of the child you are carrying in womb	1. salaried worker	5	1	2. Female	1. normal	0. no	0	0. control	22. otara_i_north	1. Single Live birth		0. alive	Early	1	1	0
22	3	3	3	1. Married	1. primary	0. No	2. yes	1. Yes	1. Father of the child you are carrying in womb	3. Labourer	5	1	1. Male	1. normal	0. no	0	0. control	22. otara_i_north	1. Single Live birth		0. alive	Early	1	1	0
18			2	2. co-habiting	1. primary	0. No	1. no	1. Yes	1. Father of the child you are carrying in womb	4. Farmer	2	1	1. Male	1. normal	0. no	0	0. control	10. apua_west	1. Single Live birth		0. alive	Late	1	1	0
19			5	2. co-habiting	1. primary	0. No	1. no	1. Yes	1. Father of the child you are carrying in womb	4. Farmer	2	1	1. Male	1. normal	0. no	0	1. intervention	20. odoro_south	1. Single Live birth		0. alive	Late	0	0	1
27	4	3	7	3. single	1. primary	0. No	2. yes	1. Yes	2. Yourself		3	0	1. Male	1. normal	0. no	0	1. intervention	20. odoro_south	1. Single Live birth		0. alive	Early	1	1	0
33	3	2	9	1. Married	1. primary	0. No	2. yes	1. Yes	1. Father of the child you are carrying in womb	5. Other (specify) _____	5	0	1. Male		0. no	0	1. intervention	20. odoro_south	5. Still birth		0. alive				0
22	2	2	11	1. Married	1. primary	0. No	2. yes	1. Yes	1. Father of the child you are carrying in womb	4. Farmer	4	1	2. Female	1. normal	0. no	0	1. intervention	20. odoro_south	1. Single Live birth		0. alive	Early	1	1	0
26	3	3	5	1. Married	1. primary	1. Yes	2. yes	1. Yes	1. Father of the child you are carrying in womb	4. Farmer	4	0			0. no	0	0. control	29. walela_north	.l. LTFU						0
15			5	1. Married	1. primary	0. No	1. no	1. Yes	1. Father of the child you are carrying in womb	4. Farmer	1	0	1. Male	1. normal	0. no	0	0. control	29. walela_north	1. Single Live birth		0. alive	Late	0	0	0
16	0	0	4	2. co-habiting	1. primary	0. No	1. no	1. Yes	4. Older female relative	4. Farmer	3	1	2. Female	1. normal	0. no	0	1. intervention	23. otara_ii_south	1. Single Live birth		0. alive	Early	1	0	1
17	0	0	6	3. single	1. primary	0. No	1. no	1. Yes	5. Other household member living at home		2	1	2. Female	1. normal	0. no	0	1. intervention	23. otara_ii_south	1. Single Live birth		0. alive	Early	1	1	0
29	6	6	8	1. Married	1. primary	0. No	2. yes	0. No	1. Father of the child you are carrying in womb	4. Farmer	2	1	1. Male		0. no	0	0. control	28. walela_central	1. Single Live birth		0. alive	Early	1	0	0
18	0	0	7	1. Married	1. primary	0. No	2. yes	0. No	1. Father of the child you are carrying in womb	4. Farmer	3	1	2. Female	1. normal	0. no	1	0. control	28. walela_central	1. Single Live birth		0. alive	Early	1	1	0
30	4	3	5	1. Married	1. primary	1. Yes	2. yes	0. No	1. Father of the child you are carrying in womb	2. Businessman	5	1	1. Male	1. normal	0. no	0	0. control	5. acutkumu	1. Single Live birth		0. alive	Late	1	1	0
17	0	0	2	1. Married	1. primary	0. No	1. no	1. Yes	1. Father of the child you are carrying in womb	4. Farmer	1	1	2. Female		0. no	0	0. control	5. acutkumu	1. Single Live birth		0. alive	Late	1	1	0
16	0	0	8	1. Married	1. primary	0. No	1. no	1. Yes	4. Older female relative	4. Farmer	5	1	2. Female		0. no	0	0. control	28. walela_central	1. Single Live birth		0. alive	Early	1	1	1
30	0	0	3	1. Married	0. none	1. Yes	1. no	0. No	1. Father of the child you are carrying in womb	4. Farmer	5	0			0. no	0	0. control	28. walela_central	.l. LTFU						0
35	6	5	7	1. Married	0. none	0. No	1. no	0. No	1. Father of the child you are carrying in womb	4. Farmer	5	1	1. Male	1. normal	0. no	0	0. control	28. walela_central	1. Single Live birth		0. alive	Early	1	1	1
16	0	0	2	2. co-habiting	1. primary	0. No	1. no	1. Yes	1. Father of the child you are carrying in womb	4. Farmer	1	1	2. Female		0. no	0	0. control	22. otara_i_north	1. Single Live birth		1. dead				0
22	1	1	2	1. Married	1. primary	0. No	1. no	1. Yes	1. Father of the child you are carrying in womb	4. Farmer	1	1	1. Male	2. lbw	0. no	1	0. control	22. otara_i_north	1. Single Live birth		0. alive	Early	1	1	0
19	0	0	4	1. Married	1. primary	1. Yes	2. yes	1. Yes	3. Older male relative	4. Farmer	5	1	2. Female	1. normal	0. no	1	0. control	28. walela_central	1. Single Live birth		0. alive	Late	1	1	1
36	5	5	7	1. Married	2. >=secondary	0. No	2. yes	1. Yes	1. Father of the child you are carrying in womb	1. salaried worker	5	1	2. Female	1. normal	0. no	0	0. control	22. otara_i_north	1. Single Live birth		0. alive	Early	1	1	1
34	6	6	8	1. Married	1. primary	0. No	1. no	0. No	1. Father of the child you are carrying in womb	4. Farmer	5	0	1. Male	1. normal	0. no	1	0. control	22. otara_i_north	1. Single Live birth		0. alive	Early	1	1	1
20	1	1	3	1. Married	1. primary	0. No	1. no	1. Yes	1. Father of the child you are carrying in womb	3. Labourer	5	1	1. Male	1. normal	0. no	0	1. intervention	20. odoro_south	1. Single Live birth		0. alive	Early	1	1	1
21	1	1	3	1. Married	1. primary	0. No	1. no	1. Yes	1. Father of the child you are carrying in womb	3. Labourer	5	1	1. Male	1. normal	0. no	0	1. intervention	20. odoro_south	1. Single Live birth		0. alive	Early			0
29	5	5	7	1. Married	1. primary	0. No	1. no	1. Yes	1. Father of the child you are carrying in womb	3. Labourer	4	1	1. Male	1. normal	0. no	0	1. intervention	20. odoro_south	1. Single Live birth		0. alive	Early	1	1	0
21	1	1	4	1. Married	1. primary	0. No	2. yes	1. Yes	1. Father of the child you are carrying in womb	4. Farmer	2	0	1. Male	1. normal	0. no	1	0. control	22. otara_i_north	1. Single Live birth		0. alive	Early	1	0	1
39	6	5	9	1. Married	1. primary	0. No	2. yes	1. Yes	1. Father of the child you are carrying in womb	4. Farmer	2	1	1. Male	1. normal	0. no	0	0. control	22. otara_i_north	1. Single Live birth		0. alive	Late	1	1	0
25	2	2	5	1. Married	2. >=secondary	0. No	2. yes	1. Yes	1. Father of the child you are carrying in womb	4. Farmer	4	1	1. Male		0. no	0	1. intervention	19. odoro_north	1. Single Live birth		0. alive	Early	1	1	0
31	4	4	7	1. Married	1. primary	0. No	2. yes	1. Yes	1. Father of the child you are carrying in womb	2. Businessman	5	1	1. Male		0. no	0	1. intervention	19. odoro_north	5. Still birth		0. alive				0
40	8	4	5	3. single	1. primary	0. No	1. no	1. Yes	2. Yourself		2	1	2. Female	1. normal	0. no	1	0. control	22. otara_i_north	1. Single Live birth		0. alive	Late	1	0	1
18			2	2. co-habiting	2. >=secondary	1. Yes	2. yes	1. Yes	7. Other, specify	1. salaried worker	5	1	1. Male	2. lbw	0. no	1	0. control	22. otara_i_north	1. Single Live birth		0. alive	Early	1	0	0
26	2	2	4	1. Married	1. primary	0. No	2. yes	1. Yes	1. Father of the child you are carrying in womb	2. Businessman	5	1	1. Male	1. normal	0. no	0	0. control	22. otara_i_north	1. Single Live birth		0. alive	Early	1	1	0
37	7	6	8	1. Married	0. none	0. No	1. no	1. Yes	1. Father of the child you are carrying in womb	4. Farmer	2	1	1. Male	1. normal	0. no	0	1. intervention	16. bar_pii_east	1. Single Live birth		0. alive	Late	1	1	0
26	2	2	13	3. single	1. primary	0. No	2. yes	0. No	7. Other, specify		4	0	1. Male	1. normal	0. no	0	0. control	17. bar_pii_west	1. Single Live birth		0. alive	Late	1	1	1
19			6	3. single	1. primary	0. No	2. yes	0. No	3. Older male relative		5	0			0. no	0	0. control	28. walela_central	.l. LTFU						0
30	6	6	7	1. Married	1. primary	0. No	2. yes	0. No	1. Father of the child you are carrying in womb	4. Farmer	5	1	2. Female		0. no	0	0. control	28. walela_central	1. Single Live birth		0. alive	Early	1	1	0
19	1	1	1	3. single	1. primary	0. No	2. yes	1. Yes	2. Yourself		2	0	2. Female	1. normal	0. no	0	0. control	28. walela_central	1. Single Live birth		0. alive	Early	1	1	1
37	8	8	10	1. Married	1. primary	0. No	2. yes	1. Yes	1. Father of the child you are carrying in womb	4. Farmer	3	1	2. Female	1. normal	0. no	0	0. control	10. apua_west	1. Single Live birth		0. alive	Late	1	0	1
33	5	5	7	1. Married	1. primary	0. No	2. yes	1. Yes	2. Yourself	4. Farmer	3	1	2. Female	1. normal	0. no	0	1. intervention	9. apua_east	1. Single Live birth		0. alive	Early	1	1	0
26	2	1	3	1. Married	1. primary	0. No	1. no	1. Yes	1. Father of the child you are carrying in womb	4. Farmer	3	0	2. Female	1. normal	0. no	0	0. control	5. acutkumu	1. Single Live birth		0. alive				0
35	8	7	9	1. Married	1. primary	1. Yes	1. no	0. No	1. Father of the child you are carrying in womb	4. Farmer	5	1	2. Female	1. normal	0. no	0	0. control	13. arwotomito	1. Single Live birth		0. alive	Late	1	1	1
34	7	5	6	1. Married	1. primary	0. No	1. no	1. Yes	1. Father of the child you are carrying in womb	4. Farmer	2	0	2. Female	1. normal	0. no	0	0. control	13. arwotomito	1. Single Live birth		0. alive	Early	0	0	0
36	6	5	7	1. Married	1. primary	1. Yes	1. no	1. Yes	1. Father of the child you are carrying in womb	4. Farmer	5	0	2. Female	1. normal	0. no	0	0. control	13. arwotomito	1. Single Live birth		0. alive	Late	1	1	0
19			2	1. Married	1. primary	1. Yes	1. no	1. Yes	1. Father of the child you are carrying in womb	4. Farmer	3	1	2. Female	1. normal	0. no	0	0. control	13. arwotomito	1. Single Live birth		0. alive	Early	1	1	0
22	3	3	5	1. Married	1. primary	1. Yes	1. no	1. Yes	1. Father of the child you are carrying in womb	4. Farmer	3	0	1. Male	1. normal	0. no	0	0. control	13. arwotomito	1. Single Live birth		0. alive	Early	0	1	0
21	3	3	4	1. Married	0. none	0. No	1. no	0. No	1. Father of the child you are carrying in womb	4. Farmer	3	1	1. Male	1. normal	0. no	1	0. control	13. arwotomito	1. Single Live birth		0. alive	Early	1	1	0
16			2	1. Married	1. primary	0. No	1. no	1. Yes	1. Father of the child you are carrying in womb	4. Farmer	1	1	1. Male	1. normal	0. no	0	0. control	5. acutkumu	1. Single Live birth		0. alive	Early	1	1	1
21	1	1	5	1. Married	1. primary	0. No	1. no	1. Yes	1. Father of the child you are carrying in womb	4. Farmer	4	1	2. Female	1. normal	0. no	0	0. control	10. apua_west	1. Single Live birth		0. alive	Late	1	1	1
19			2	1. Married	1. primary	0. No	1. no	1. Yes	1. Father of the child you are carrying in womb	4. Farmer	4	0	1. Male		0. no	0	0. control	10. apua_west	6. Alive but died		1. dead				0
27	3	3	3	3. single	1. primary	0. No	2. yes	0. No	1. Father of the child you are carrying in womb		4	0	2. Female	1. normal	0. no	0	0. control	17. bar_pii_west	1. Single Live birth		0. alive	Early	1	1	0
23			2	1. Married	1. primary	0. No	1. no	0. No	1. Father of the child you are carrying in womb	4. Farmer	3	0	2. Female		0. no	0	0. control	17. bar_pii_west	6. Alive but died		1. dead				0
19			7	2. co-habiting	1. primary	0. No	1. no	1. Yes	1. Father of the child you are carrying in womb	4. Farmer	1	1	1. Male	1. normal	0. no	0	0. control	5. acutkumu	1. Single Live birth		0. alive	Early	1	1	0
30	4	4	4	3. single	0. none	0. No	1. no	0. No	1. Father of the child you are carrying in womb		5	1	2. Female	1. normal	0. no	0	0. control	17. bar_pii_west	1. Single Live birth		0. alive	Early	1	0	1
28	4	4	6	1. Married	1. primary	0. No	2. yes	1. Yes	1. Father of the child you are carrying in womb	4. Farmer	3	0	1. Male	1. normal	0. no	0	0. control	22. otara_i_north	1. Single Live birth		0. alive	Early	1	1	0
18			2	1. Married	0. none	0. No	1. no	0. No	1. Father of the child you are carrying in womb	4. Farmer	1	0	2. Female	1. normal	0. no	0	0. control	22. otara_i_north	1. Single Live birth		0. alive	Early	1	1	0
20	1	1	3	1. Married	1. primary	0. No	2. yes	0. No	1. Father of the child you are carrying in womb	4. Farmer	2	1	1. Male	1. normal	0. no	0	1. intervention	16. bar_pii_east	1. Single Live birth		0. alive	Early	1	1	1
17			2	1. Married	1. primary	0. No	2. yes	0. No	1. Father of the child you are carrying in womb	4. Farmer	4	1	1. Male	2. lbw	0. no	0	1. intervention	16. bar_pii_east	1. Single Live birth		0. alive	Late	1	1	0
18			2	1. Married	1. primary	0. No	1. no	1. Yes	3. Older male relative	4. Farmer	1	1	2. Female	1. normal	0. no	0	1. intervention	16. bar_pii_east	1. Single Live birth		0. alive	Late	1	1	0
21	1	1	3	1. Married	1. primary	0. No	1. no	1. Yes	3. Older male relative	4. Farmer	1	1	1. Male	1. normal	0. no	0	1. intervention	16. bar_pii_east	1. Single Live birth		0. alive	Early	1	1	0
20	1	1	3	1. Married	1. primary	0. No	1. no	0. No	1. Father of the child you are carrying in womb	4. Farmer	2	1	1. Male	1. normal	0. no	0	1. intervention	16. bar_pii_east	1. Single Live birth		0. alive	Late	1	1	1
19	1	1	3	1. Married	1. primary	0. No	2. yes	1. Yes	1. Father of the child you are carrying in womb	3. Labourer	4	1	1. Male	1. normal	0. no	0	1. intervention	16. bar_pii_east	1. Single Live birth		0. alive	Late	1	1	0
33	7	5	7	1. Married	1. primary	0. No	2. yes	1. Yes	1. Father of the child you are carrying in womb	3. Labourer	5	1	2. Female	1. normal	0. no	0	0. control	28. walela_central	1. Single Live birth		0. alive	Early	1	1	0
23	2	2	4	1. Married	1. primary	0. No	1. no	1. Yes	1. Father of the child you are carrying in womb	3. Labourer	1	0	1. Male	1. normal	0. no	0	0. control	28. walela_central	1. Single Live birth		0. alive	Early	1	1	0
30	5	4	6	1. Married	1. primary	0. No	1. no	0. No	1. Father of the child you are carrying in womb	4. Farmer	1	0	1. Male	1. normal	0. no	0	0. control	28. walela_central	1. Single Live birth		0. alive	Late	1	1	1
20			5	1. Married	1. primary	0. No	2. yes	1. Yes	1. Father of the child you are carrying in womb	3. Labourer	5	0	1. Male		0. no	0	0. control	29. walela_north	5. Still birth		0. alive				0
21	2	2	4	1. Married	1. primary	0. No	1. no	1. Yes	1. Father of the child you are carrying in womb	4. Farmer	1	0	2. Female	1. normal	0. no	0	0. control	17. bar_pii_west	1. Single Live birth		0. alive	Late	1	1	0
26	3	3	6	1. Married	1. primary	0. No	1. no	1. Yes	1. Father of the child you are carrying in womb	4. Farmer	1	0	2. Female	1. normal	0. no	1	0. control	13. arwotomito	1. Single Live birth		0. alive	Late	1	1	1
39	6	6	8	1. Married	1. primary	0. No	2. yes	0. No	1. Father of the child you are carrying in womb	1. salaried worker	5	1	2. Female	2. lbw	0. no	0	0. control	28. walela_central	1. Single Live birth		0. alive	Late	1	1	0
26	4	4	4	1. Married	1. primary	1. Yes	2. yes	0. No	1. Father of the child you are carrying in womb	4. Farmer	4	1	2. Female	1. normal	0. no	0	1. intervention	19. odoro_north	1. Single Live birth		0. alive	Late	1	1	1
18			8	2. co-habiting	1. primary	1. Yes	1. no	1. Yes	1. Father of the child you are carrying in womb	4. Farmer	2	1	1. Male	1. normal	0. no	0	1. intervention	19. odoro_north	1. Single Live birth		0. alive	Early	1	1	1
20	1	1	3	1. Married	1. primary	0. No	1. no	1. Yes	1. Father of the child you are carrying in womb	4. Farmer	1	1	1. Male	1. normal	0. no	0	1. intervention	19. odoro_north	1. Single Live birth		0. alive	Late	1	1	1
30	2	2	15	3. single	1. primary	0. No	1. no	1. Yes	7. Other, specify		2	0	2. Female	1. normal	0. no	0	1. intervention	19. odoro_north	1. Single Live birth		0. alive	Early	1	1	1
19			7	2. co-habiting	1. primary	0. No	2. yes	1. Yes	1. Father of the child you are carrying in womb	3. Labourer	4	1	2. Female	1. normal	0. no	0	1. intervention	4. acutarwot	1. Single Live birth		0. alive	Early	1	1	0
32	5	4	6	1. Married	1. primary	1. Yes	1. no	0. No	1. Father of the child you are carrying in womb	4. Farmer	2	1	1. Male		0. no	0	1. intervention	4. acutarwot	1. Single Live birth		0. alive	Early	1	1	0
21	2	2	6	1. Married	1. primary	1. Yes	2. yes	1. Yes	1. Father of the child you are carrying in womb	4. Farmer	3	1	2. Female	1. normal	0. no	0	1. intervention	4. acutarwot	1. Single Live birth		0. alive	Early	1	1	0
22	2	2	6	1. Married	1. primary	0. No	1. no	0. No	1. Father of the child you are carrying in womb	4. Farmer	1	1	1. Male	1. normal	0. no	0	1. intervention	4. acutarwot	1. Single Live birth		0. alive	Early	1	1	0
26	3	3	6	1. Married	1. primary	0. No	2. yes	1. Yes	1. Father of the child you are carrying in womb	4. Farmer	3	1	2. Female	1. normal	0. no	0	0. control	10. apua_west	1. Single Live birth		0. alive	Early	1	1	0
24	2	2	6	1. Married	2. >=secondary	0. No	2. yes	1. Yes	1. Father of the child you are carrying in womb	4. Farmer	2	1	2. Female	1. normal	0. no	0	0. control	29. walela_north	1. Single Live birth		0. alive	Late	1	1	1
17			4	1. Married	1. primary	0. No	2. yes	1. Yes	1. Father of the child you are carrying in womb	4. Farmer	4	0	1. Male	2. lbw	0. no	1	0. control	10. apua_west	1. Single Live birth		0. alive	Late	1	1	1
27	4	4	6	1. Married	0. none	1. Yes	2. yes	0. No	1. Father of the child you are carrying in womb	4. Farmer	3	1			0. no	0	1. intervention	19. odoro_north	.l. LTFU						0
18			9	2. co-habiting	2. >=secondary	0. No	2. yes	1. Yes	1. Father of the child you are carrying in womb	5. Other (specify) _____	4	1	1. Male		0. no	0	1. intervention	20. odoro_south	6. Alive but died		1. dead				0
23	1	1	3	1. Married	1. primary	0. No	2. yes	1. Yes	1. Father of the child you are carrying in womb	3. Labourer	4	1	1. Male	1. normal	0. no	1	1. intervention	11. apuce_north	1. Single Live birth		0. alive	Late	1	1	0
18			2	3. single	1. primary	0. No	1. no	1. Yes	1. Father of the child you are carrying in womb		1	1	1. Male	1. normal	0. no	0	1. intervention	11. apuce_north	1. Single Live birth		0. alive	Early	0	0	0
19	0	0	2	1. Married	1. primary	0. No	1. no	1. Yes	1. Father of the child you are carrying in womb	3. Labourer	1	1	1. Male	1. normal	0. no	0	1. intervention	11. apuce_north	1. Single Live birth		0. alive	Late	1	1	1
37	5	5	8	1. Married	1. primary	0. No	2. yes	1. Yes	1. Father of the child you are carrying in womb	4. Farmer	2	0	2. Female	1. normal	0. no	1	0. control	22. otara_i_north	1. Single Live birth		0. alive	Early	1	1	0
26	4	4	7	1. Married	1. primary	0. No	2. yes	0. No	1. Father of the child you are carrying in womb	4. Farmer	3	1	2. Female	1. normal	0. no	0	1. intervention	16. bar_pii_east	1. Single Live birth		0. alive	Early	1	1	0
20	2	2	4	1. Married	1. primary	0. No	2. yes	1. Yes	1. Father of the child you are carrying in womb	4. Farmer	4	1	1. Male	1. normal	0. no	0	1. intervention	16. bar_pii_east	1. Single Live birth		0. alive	Early	1	1	0
21	1	1	3	1. Married	1. primary	0. No	2. yes	0. No	1. Father of the child you are carrying in womb	4. Farmer	3	0	2. Female	1. normal	0. no	0	0. control	28. walela_central	1. Single Live birth		0. alive	Early	1	0	0
23	2	2	4	1. Married	1. primary	1. Yes	2. yes	1. Yes	1. Father of the child you are carrying in womb	4. Farmer	4	1	2. Female	1. normal	0. no	0	0. control	28. walela_central	1. Single Live birth		0. alive	Early	1	1	1
17			9	1. Married	1. primary	1. Yes	2. yes	1. Yes	1. Father of the child you are carrying in womb	3. Labourer	2	1			0. no	0	0. control	28. walela_central	.l. LTFU						0
23	2	2	5	1. Married	1. primary	0. No	2. yes	1. Yes	1. Father of the child you are carrying in womb	4. Farmer	2	1	2. Female	1. normal	0. no	0	1. intervention	16. bar_pii_east	1. Single Live birth		0. alive	Early	1	1	0
26	3	3	6	1. Married	1. primary	0. No	2. yes	1. Yes	1. Father of the child you are carrying in womb	4. Farmer	4	1	1. Male	1. normal	0. no	1	1. intervention	16. bar_pii_east	1. Single Live birth		0. alive	Late	1	1	0
19			2	1. Married	1. primary	0. No	2. yes	1. Yes	1. Father of the child you are carrying in womb	4. Farmer	4	1	1. Male		0. no	0	1. intervention	16. bar_pii_east	1. Single Live birth		1. dead	Late			0
33	5	5	4	1. Married	1. primary	0. No	2. yes	1. Yes	1. Father of the child you are carrying in womb	4. Farmer	3	1	1. Male	1. normal	0. no	0	1. intervention	19. odoro_north	1. Single Live birth		0. alive	Early	1	1	0
41	9	7	9	1. Married	1. primary	0. No	1. no	0. No	1. Father of the child you are carrying in womb	4. Farmer	3	1			0. no	0	0. control	10. apua_west	.l. LTFU						0
19	1	1	3	1. Married	1. primary	0. No	1. no	0. No	1. Father of the child you are carrying in womb	4. Farmer	2	1	1. Male	1. normal	0. no	0	0. control	10. apua_west	1. Single Live birth		0. alive	Late	1	1	1
19			2	1. Married	1. primary	0. No	2. yes	1. Yes	1. Father of the child you are carrying in womb	4. Farmer	2	1	2. Female	1. normal	0. no	0	0. control	10. apua_west	1. Single Live birth		0. alive	Early	1	1	0
16			4	1. Married	0. none	0. No	2. yes	1. Yes	1. Father of the child you are carrying in womb	4. Farmer	4	1	2. Female		0. no	0	0. control	10. apua_west	1. Single Live birth		1. dead				0
33	5	4	6	1. Married	0. none	0. No	1. no	0. No	1. Father of the child you are carrying in womb	4. Farmer	2	1	1. Male	1. normal	0. no	0	1. intervention	11. apuce_north	1. Single Live birth		0. alive	Early	1	1	1
17			2	1. Married	1. primary	0. No	1. no	1. Yes	1. Father of the child you are carrying in womb	4. Farmer	1	1	1. Male	1. normal	0. no	0	0. control	22. otara_i_north	1. Single Live birth		0. alive	Early	1	0	0
36	7	7	9	1. Married	1. primary	0. No	2. yes	0. No	1. Father of the child you are carrying in womb	3. Labourer	4	0	2. Female	1. normal	0. no	0	0. control	22. otara_i_north	1. Single Live birth		0. alive	Early	1	1	0
23	1	1	3	1. Married	2. >=secondary	0. No	2. yes	1. Yes	1. Father of the child you are carrying in womb	3. Labourer	2	0	2. Female	1. normal	0. no	1	0. control	13. arwotomito	1. Single Live birth		0. alive	Early	1	0	0
21	2	2	4	1. Married	1. primary	0. No	2. yes	1. Yes	1. Father of the child you are carrying in womb	5. Other (specify) _____	4	1	1. Male	1. normal	0. no	0	0. control	29. walela_north	1. Single Live birth		0. alive	Early	0	0	0
19	0	-99	3	1. Married	1. primary	0. No	2. yes	1. Yes	1. Father of the child you are carrying in womb	5. Other (specify) _____	2	0	2. Female	1. normal	0. no	0	0. control	29. walela_north	1. Single Live birth		0. alive	Early	1	1	0
20	1	1	3	1. Married	1. primary	0. No	2. yes	0. No	1. Father of the child you are carrying in womb	5. Other (specify) _____	4	0	2. Female	2. lbw	0. no	1	0. control	29. walela_north	1. Single Live birth		0. alive	Late	1	1	0
38	6	6	8	1. Married	1. primary	0. No	2. yes	1. Yes	1. Father of the child you are carrying in womb	4. Farmer	4	0			0. no	0	1. intervention	20. odoro_south	.l. LTFU						0
19			2	1. Married	1. primary	0. No	2. yes	0. No	1. Father of the child you are carrying in womb	4. Farmer	2	0	1. Male	1. normal	0. no	0	0. control	29. walela_north	1. Single Live birth		0. alive	Late	1	1	1
19			3	1. Married	1. primary	0. No	2. yes	0. No	1. Father of the child you are carrying in womb	4. Farmer	3	1	2. Female	1. normal	0. no	0	0. control	29. walela_north	1. Single Live birth		0. alive	Early	1	1	1
23	3	3	5	1. Married	1. primary	1. Yes	2. yes	1. Yes	1. Father of the child you are carrying in womb	4. Farmer	3	0	1. Male	2. lbw	0. no	0	0. control	29. walela_north	1. Single Live birth		0. alive	Early	1	1	0
20			3	2. co-habiting	1. primary	0. No	2. yes	1. Yes	1. Father of the child you are carrying in womb	4. Farmer	2	0	1. Male	1. normal	0. no	0	0. control	29. walela_north	1. Single Live birth		0. alive	Early	0	0	0
21	1	1	5	1. Married	2. >=secondary	0. No	1. no	1. Yes	1. Father of the child you are carrying in womb	4. Farmer	5	0	1. Male	1. normal	0. no	1	0. control	29. walela_north	1. Single Live birth		0. alive	Early	1	1	1
25	4	4	6	1. Married	1. primary	0. No	2. yes	1. Yes	1. Father of the child you are carrying in womb	4. Farmer	3	0	2. Female	1. normal	0. no	0	1. intervention	19. odoro_north	1. Single Live birth		0. alive	Early	1	1	1
28	4	4	6	1. Married	1. primary	1. Yes	2. yes	1. Yes	1. Father of the child you are carrying in womb	4. Farmer	5	0	1. Male	1. normal	0. no	0	1. intervention	19. odoro_north	1. Single Live birth		0. alive	Early	1	1	1
29	4	4	6	1. Married	0. none	0. No	1. no	0. No	1. Father of the child you are carrying in womb	4. Farmer	3	0	1. Male	1. normal	0. no	0	1. intervention	19. odoro_north	1. Single Live birth		0. alive	Early	1	0	1
20	1	0	2	1. Married	1. primary	0. No	1. no	1. Yes	1. Father of the child you are carrying in womb	4. Farmer	1	0	2. Female	2. lbw	0. no	1	1. intervention	19. odoro_north	1. Single Live birth		0. alive	Late	1	1	1
40	7	7	7	1. Married	0. none	1. Yes	2. yes	0. No	1. Father of the child you are carrying in womb	4. Farmer	3	1	2. Female	1. normal	0. no	0	1. intervention	19. odoro_north	1. Single Live birth		0. alive	Early	1	1	1
27	5	5	7	1. Married	1. primary	1. Yes	2. yes	1. Yes	1. Father of the child you are carrying in womb	4. Farmer	5	1			0. no	0	1. intervention	19. odoro_north	.l. LTFU						0
24	3	3	6	1. Married	1. primary	1. Yes	2. yes	1. Yes	1. Father of the child you are carrying in womb	4. Farmer	4	1	2. Female	1. normal	0. no	1	1. intervention	19. odoro_north	1. Single Live birth		0. alive	Early	1	1	1
18			2	1. Married	1. primary	0. No	1. no	1. Yes	1. Father of the child you are carrying in womb	5. Other (specify) _____	3	1	1. Male	1. normal	0. no	1	1. intervention	19. odoro_north	1. Single Live birth		0. alive	Late	1	1	1
22	2	2	4	1. Married	1. primary	0. No	2. yes	0. No	1. Father of the child you are carrying in womb	4. Farmer	1	1	1. Male	1. normal	0. no	0	1. intervention	20. odoro_south	1. Single Live birth		0. alive	Early	0	0	1
23	2	2	3	1. Married	1. primary	0. No	2. yes	0. No	2. Yourself	4. Farmer	5	1	2. Female	1. normal	0. no	0	1. intervention	20. odoro_south	1. Single Live birth		0. alive	Early	1	1	0
21	2	2	4	1. Married	1. primary	0. No	1. no	1. Yes	1. Father of the child you are carrying in womb	4. Farmer	1	1	2. Female	1. normal	0. no	0	1. intervention	16. bar_pii_east	1. Single Live birth		0. alive	Early	1	1	0
19	1	1	2	1. Married	1. primary	0. No	1. no	1. Yes	1. Father of the child you are carrying in womb	4. Farmer	1	1	2. Female	1. normal	0. no	0	1. intervention	16. bar_pii_east	1. Single Live birth		0. alive	Late	1	1	1
17			3	2. co-habiting	1. primary	0. No	1. no	1. Yes	3. Older male relative	5. Other (specify) _____	5	1	2. Female	1. normal	0. no	0	0. control	28. walela_central	1. Single Live birth		0. alive	Early	1	0	0
22	2	2	5	1. Married	1. primary	0. No	1. no	1. Yes	1. Father of the child you are carrying in womb	4. Farmer	2	1	1. Male	1. normal	0. no	0	1. intervention	11. apuce_north	1. Single Live birth		0. alive	Late	1	1	0
19	1	1	3	1. Married	1. primary	0. No	1. no	0. No	1. Father of the child you are carrying in womb	3. Labourer	1	1	1. Male	1. normal	0. no	1	1. intervention	11. apuce_north	1. Single Live birth		0. alive	Early	1	1	0
25	4	4	6	1. Married	1. primary	0. No	1. no	0. No	1. Father of the child you are carrying in womb	4. Farmer	2	0	1. Male	2. lbw	0. no	1	0. control	22. otara_i_north	1. Single Live birth		0. alive	Early	1	1	0
20			4	1. Married	2. >=secondary	0. No	2. yes	1. Yes	1. Father of the child you are carrying in womb	4. Farmer	3	1	2. Female	2. lbw	0. no	0	0. control	22. otara_i_north	1. Single Live birth		0. alive	Early	1	1	1
21	1	0	8	3. single	1. primary	0. No	2. yes	1. Yes	4. Older female relative		2	1	2. Female	1. normal	0. no	1	1. intervention	23. otara_ii_south	1. Single Live birth		0. alive	Early	1	1	1
23	2	2	11	3. single	1. primary	0. No	1. no	1. Yes	7. Other, specify		3	0	2. Female	1. normal	0. no	1	0. control	5. acutkumu	1. Single Live birth		0. alive	Late	1	1	0
17			5	1. Married	1. primary	0. No	1. no	1. Yes	1. Father of the child you are carrying in womb	4. Farmer	1	1	1. Male	1. normal	0. no	0	0. control	10. apua_west	1. Single Live birth		0. alive	Early	1	0	0
19	0	0	3	1. Married	1. primary	0. No	2. yes	1. Yes	1. Father of the child you are carrying in womb	4. Farmer	3	1	2. Female	1. normal	0. no	1	0. control	28. walela_central	1. Single Live birth		0. alive	Early	1	1	0
38	8	8	8	1. Married	1. primary	0. No	1. no	0. No	1. Father of the child you are carrying in womb	4. Farmer	1	0	2. Female	2. lbw	0. no	0	0. control	22. otara_i_north	1. Single Live birth		0. alive	Early	1	1	1
23	1	1	5	1. Married	1. primary	0. No	1. no	1. Yes	1. Father of the child you are carrying in womb	4. Farmer	3	1	1. Male	1. normal	0. no	1	0. control	22. otara_i_north	1. Single Live birth		0. alive	Early	1	1	0
22	1	1	4	1. Married	2. >=secondary	0. No	2. yes	1. Yes	1. Father of the child you are carrying in womb	3. Labourer	3	1	1. Male	1. normal	0. no	0	0. control	22. otara_i_north	1. Single Live birth		0. alive	Early	0	0	0
34	4	4	7	1. Married	1. primary	0. No	2. yes	0. No	2. Yourself	4. Farmer	4	1	2. Female	1. normal	0. no	1	1. intervention	30. walela_south	1. Single Live birth		0. alive	Early	1	1	0
18			5	1. Married	1. primary	0. No	2. yes	0. No	1. Father of the child you are carrying in womb	4. Farmer	3	1	1. Male	1. normal	0. no	0	1. intervention	30. walela_south	1. Single Live birth		0. alive	Early	0	0	0
25	3	3	5	1. Married	1. primary	0. No	1. no	1. Yes	1. Father of the child you are carrying in womb	4. Farmer	1	1	2. Female	2. lbw	0. no	1	1. intervention	19. odoro_north	1. Single Live birth		0. alive	Early	1	1	0
26	4	4	6	1. Married	0. none	0. No	1. no	1. Yes	1. Father of the child you are carrying in womb	4. Farmer	4	1	2. Female	1. normal	0. no	0	1. intervention	9. apua_east	1. Single Live birth		0. alive	Late	1	1	1
27	3	3	5	1. Married	1. primary	0. No	1. no	1. Yes	1. Father of the child you are carrying in womb	4. Farmer	3	1	2. Female	1. normal	0. no	0	0. control	17. bar_pii_west	1. Single Live birth		0. alive	Early	1	1	0
18			2	1. Married	1. primary	0. No	1. no	1. Yes	1. Father of the child you are carrying in womb	4. Farmer	1	1	1. Male	1. normal	0. no	0	0. control	22. otara_i_north	1. Single Live birth		0. alive	Late	1	1	1
30	4	4	3	2. co-habiting	0. none	0. No	1. no	0. No	1. Father of the child you are carrying in womb	4. Farmer	1	1	2. Female	1. normal	0. no	0	0. control	22. otara_i_north	1. Single Live birth		0. alive	Early	1	1	0
16			6	1. Married	1. primary	0. No	2. yes	1. Yes	1. Father of the child you are carrying in womb	4. Farmer	2	1	1. Male	1. normal	0. no	1	0. control	22. otara_i_north	1. Single Live birth		0. alive	Early	0	1	0
14			6	3. single	1. primary	0. No	1. no	1. Yes	3. Older male relative		1	1	2. Female	2. lbw	0. no	1	0. control	5. acutkumu	1. Single Live birth		0. alive	Early	1	1	0
29	4	5	6	1. Married	1. primary	0. No	2. yes	1. Yes	1. Father of the child you are carrying in womb	1. salaried worker	5	1	1. Male		0. no	0	0. control	13. arwotomito	1. Single Live birth		0. alive	Early	1	1	0
21	2	1	3	1. Married	1. primary	0. No	1. no	1. Yes	1. Father of the child you are carrying in womb	4. Farmer	2	1	1. Male	1. normal	0. no	1	0. control	28. walela_central	1. Single Live birth		0. alive	Early	1	1	1
30	2	2	8	1. Married	2. >=secondary	0. No	2. yes	1. Yes	1. Father of the child you are carrying in womb	4. Farmer	5	1	2. Female	1. normal	0. no	0	0. control	10. apua_west	1. Single Live birth		0. alive	Early	1	1	0
19	1	1	3	1. Married	1. primary	0. No	2. yes	1. Yes	1. Father of the child you are carrying in womb	4. Farmer	4	0	1. Male	1. normal	0. no	0	0. control	10. apua_west	1. Single Live birth		0. alive	Early	1	1	0
33	2	2	4	1. Married	0. none	0. No	1. no	0. No	1. Father of the child you are carrying in womb	4. Farmer	2	1			0. no	0	0. control	10. apua_west	.l. LTFU						0
30	8	8	8	1. Married	1. primary	0. No	1. no	0. No	1. Father of the child you are carrying in womb	4. Farmer	1	1	1. Male	1. normal	0. no	0	1. intervention	19. odoro_north	1. Single Live birth		0. alive	Early	1	1	0
19	0	0	10	1. Married	1. primary	1. Yes	2. yes	0. No	1. Father of the child you are carrying in womb	4. Farmer	4	1	2. Female	1. normal	0. no	0	1. intervention	19. odoro_north	1. Single Live birth		0. alive	Early	1	1	0
26	1	1	3	1. Married	2. >=secondary	0. No	2. yes	1. Yes	1. Father of the child you are carrying in womb	1. salaried worker	4	0	1. Male	1. normal	0. no	0	0. control	17. bar_pii_west	1. Single Live birth		0. alive	Late	1	1	0
16			6	1. Married	0. none	0. No	1. no	1. Yes	1. Father of the child you are carrying in womb	4. Farmer	2	0	2. Female	1. normal	0. no	1	0. control	17. bar_pii_west	1. Single Live birth		0. alive	Late	1	0	1
24	2	2	4	1. Married	2. >=secondary	0. No	2. yes	1. Yes	1. Father of the child you are carrying in womb	1. salaried worker	2	1	1. Male	1. normal	0. no	0	0. control	12. apuce_south	1. Single Live birth		0. alive	Early	1	1	0
24			10	3. single	2. >=secondary	0. No	2. yes	1. Yes	2. Yourself		4	1	2. Female	1. normal	0. no	0	0. control	12. apuce_south	1. Single Live birth		0. alive	Late	0	0	0
32	4	4	12	1. Married	1. primary	0. No	1. no	1. Yes	1. Father of the child you are carrying in womb	4. Farmer	3	1	1. Male	1. normal	0. no	0	1. intervention	16. bar_pii_east	1. Single Live birth		0. alive	Late	1	1	1
31	8	8	7	1. Married	1. primary	0. No	2. yes	1. Yes	1. Father of the child you are carrying in womb	4. Farmer	5	1	2. Female	1. normal	0. no	0	1. intervention	16. bar_pii_east	1. Single Live birth		0. alive	Early	1	1	0
17			2	1. Married	1. primary	0. No	2. yes	1. Yes	1. Father of the child you are carrying in womb	3. Labourer	3	1	1. Male	1. normal	0. no	0	1. intervention	16. bar_pii_east	1. Single Live birth		0. alive	Early	1	1	0
22			12	2. co-habiting	2. >=secondary	0. No	2. yes	1. Yes	3. Older male relative	5. Other (specify) _____	4	1	1. Male	2. lbw	0. no	0	1. intervention	16. bar_pii_east	1. Single Live birth		0. alive	Late			0
19	1	1	5	1. Married	2. >=secondary	1. Yes	2. yes	1. Yes	1. Father of the child you are carrying in womb	4. Farmer	4	1	2. Female	1. normal	0. no	0	1. intervention	30. walela_south	1. Single Live birth		0. alive	Early	0	0	0
18			2	1. Married	1. primary	1. Yes	2. yes	1. Yes	1. Father of the child you are carrying in womb	4. Farmer	5	1	2. Female	1. normal	0. no	0	1. intervention	30. walela_south	1. Single Live birth		0. alive	Early	1	1	0
21	1	1	4	1. Married	1. primary	0. No	2. yes	1. Yes	1. Father of the child you are carrying in womb	4. Farmer	4	1	2. Female	1. normal	0. no	0	1. intervention	30. walela_south	1. Single Live birth		0. alive	Early	1	1	1
25	3	3	5	1. Married	0. none	0. No	2. yes	1. Yes	1. Father of the child you are carrying in womb	1. salaried worker	4	1	1. Male	1. normal	0. no	0	1. intervention	19. odoro_north	1. Single Live birth		0. alive	Early	1	1	0
20	1	1	3	1. Married	1. primary	0. No	1. no	1. Yes	1. Father of the child you are carrying in womb	4. Farmer	1	1	1. Male	1. normal	0. no	1	1. intervention	19. odoro_north	1. Single Live birth		0. alive	Early	1	1	0
21	2	2	4	1. Married	1. primary	0. No	1. no	1. Yes	1. Father of the child you are carrying in womb	4. Farmer	3	0	2. Female	1. normal	0. no	1	1. intervention	19. odoro_north	1. Single Live birth		0. alive	Early	1	1	0
22	1	1	3	1. Married	1. primary	0. No	1. no	0. No	1. Father of the child you are carrying in womb	4. Farmer	1	0	2. Female	1. normal	0. no	0	1. intervention	19. odoro_north	1. Single Live birth		0. alive	Early	1	1	0
23	1	1	3	2. co-habiting	1. primary	0. No	2. yes	1. Yes	1. Father of the child you are carrying in womb	4. Farmer	5	1	1. Male	1. normal	0. no	0	1. intervention	9. apua_east	1. Single Live birth		0. alive	Early	1	1	0
22	0	0	5	1. Married	1. primary	1. Yes	2. yes	0. No	1. Father of the child you are carrying in womb	4. Farmer	5	1	1. Male	1. normal	0. no	0	0. control	29. walela_north	1. Single Live birth		0. alive	Early	1	0	0
16			10	2. co-habiting	1. primary	0. No	1. no	1. Yes	1. Father of the child you are carrying in womb	4. Farmer	3	1	1. Male	1. normal	0. no	1	1. intervention	19. odoro_north	1. Single Live birth		0. alive	Late	1	1	1
35	8	7	9	1. Married	1. primary	0. No	1. no	1. Yes	1. Father of the child you are carrying in womb	4. Farmer	3	0	1. Male	1. normal	0. no	0	0. control	29. walela_north	1. Single Live birth		0. alive	Early	1	1	0
21			5	1. Married	0. none	0. No	1. no	1. Yes	1. Father of the child you are carrying in womb	4. Farmer	1	1	2. Female		0. no	0	0. control	29. walela_north	5. Still birth		0. alive				0
24	4	2	5	1. Married	1. primary	0. No	2. yes	1. Yes	1. Father of the child you are carrying in womb	4. Farmer	2	0	2. Female		0. no	0	0. control	29. walela_north	1. Single Live birth		0. alive	Early	1	1	0
19			2	1. Married	1. primary	0. No	2. yes	1. Yes	1. Father of the child you are carrying in womb	3. Labourer	5	1			0. no	0	0. control	13. arwotomito	.l. LTFU						0
37	9	9	11	1. Married	1. primary	1. Yes	2. yes	1. Yes	1. Father of the child you are carrying in womb	4. Farmer	5	1	2. Female		0. no	0	0. control	28. walela_central	1. Single Live birth		0. alive	Late	1	1	0
14			5	3. single	1. primary	0. No	1. no	1. Yes	1. Father of the child you are carrying in womb		1	1	1. Male		0. no	0	1. intervention	11. apuce_north	6. Alive but died		1. dead				0
0	1	1	3	1. Married	1. primary	0. No	1. no	1. Yes	1. Father of the child you are carrying in womb	4. Farmer	1	1	2. Female	1. normal	0. no	1	1. intervention	20. odoro_south	1. Single Live birth		0. alive	Early	1	1	0
18			2	3. single	1. primary	0. No	1. no	1. Yes	1. Father of the child you are carrying in womb		2	1	2. Female	1. normal	0. no	0	0. control	17. bar_pii_west	1. Single Live birth		0. alive	Early	0	1	1
19			2	1. Married	1. primary	0. No	1. no	1. Yes	1. Father of the child you are carrying in womb	3. Labourer	1	1	2. Female	1. normal	0. no	0	0. control	5. acutkumu	1. Single Live birth		0. alive	Late	1	1	0
16			2	1. Married	1. primary	0. No	1. no	1. Yes	1. Father of the child you are carrying in womb	4. Farmer	1	1	2. Female	1. normal	0. no	0	1. intervention	9. apua_east	1. Single Live birth		0. alive	Early	1	1	1
22	1	1	3	1. Married	1. primary	0. No	2. yes	1. Yes	1. Father of the child you are carrying in womb	4. Farmer	1	1	2. Female	1. normal	0. no	0	1. intervention	9. apua_east	1. Single Live birth		0. alive	Early	1	1	0
26	3	3	6	1. Married	1. primary	1. Yes	2. yes	1. Yes	1. Father of the child you are carrying in womb	4. Farmer	5	1	1. Male	1. normal	0. no	0	0. control	13. arwotomito	1. Single Live birth		0. alive	Early	1	1	0
21	3	1	3	1. Married	1. primary	1. Yes	2. yes	1. Yes	1. Father of the child you are carrying in womb	4. Farmer	4	1	2. Female	1. normal	0. no	0	0. control	13. arwotomito	1. Single Live birth		0. alive	Late	0	0	1
18			2	2. co-habiting	0. none	0. No	1. no	0. No	1. Father of the child you are carrying in womb	4. Farmer	1	0	1. Male	1. normal	0. no	1	0. control	13. arwotomito	1. Single Live birth		0. alive	Early	0	0	0
30	5	5	5	1. Married	1. primary	0. No	2. yes	0. No	1. Father of the child you are carrying in womb	1. salaried worker	5	1	1. Male	1. normal	0. no	0	0. control	29. walela_north	1. Single Live birth		0. alive	Late	1	1	1
32	9	9	10	1. Married	1. primary	0. No	1. no	1. Yes	1. Father of the child you are carrying in womb	4. Farmer	5	0	1. Male	1. normal	0. no	0	0. control	17. bar_pii_west	1. Single Live birth		0. alive	Late	0	1	0
22	1	1	3	1. Married	1. primary	0. No	2. yes	1. Yes	1. Father of the child you are carrying in womb	4. Farmer	2	1	1. Male	1. normal	0. no	0	1. intervention	16. bar_pii_east	1. Single Live birth		0. alive	Early	1	1	0
16	0	0	10	1. Married	1. primary	0. No	1. no	1. Yes	1. Father of the child you are carrying in womb	4. Farmer	2	1	2. Female	1. normal	0. no	0	1. intervention	16. bar_pii_east	1. Single Live birth		0. alive	Late	1	1	0
19	1	1	4	2. co-habiting	1. primary	0. No	1. no	1. Yes	1. Father of the child you are carrying in womb	4. Farmer	5	1	1. Male	2. lbw	0. no	0	1. intervention	16. bar_pii_east	1. Single Live birth		0. alive	Early	1	1	0
36	7	6	8	1. Married	1. primary	0. No	1. no	0. No	1. Father of the child you are carrying in womb	4. Farmer	3	1	2. Female	1. normal	0. no	0	0. control	17. bar_pii_west	1. Single Live birth		0. alive	Early	1	0	1
17			2	1. Married	1. primary	0. No	2. yes	1. Yes	1. Father of the child you are carrying in womb	4. Farmer	1	1	2. Female	1. normal	0. no	0	0. control	22. otara_i_north	1. Single Live birth		0. alive	Early	1	0	0
19			2	1. Married	2. >=secondary	0. No	1. no	1. Yes	1. Father of the child you are carrying in womb	4. Farmer	1	0	1. Male	2. lbw	0. no	0	0. control	22. otara_i_north	1. Single Live birth		0. alive	Early	1	0	0
20			2	1. Married	1. primary	0. No	1. no	1. Yes	1. Father of the child you are carrying in womb	4. Farmer	1	1	2. Female	1. normal	0. no	0	0. control	22. otara_i_north	1. Single Live birth		0. alive	Early	0	0	0
27	5	5	7	1. Married	0. none	0. No	1. no	1. Yes	1. Father of the child you are carrying in womb	4. Farmer	3	0	2. Female	1. normal	0. no	0	0. control	22. otara_i_north	1. Single Live birth		0. alive	Early	1	1	0
22	1	1	3	1. Married	1. primary	0. No	1. no	1. Yes	1. Father of the child you are carrying in womb	4. Farmer	2	1	2. Female		0. no	0	0. control	13. arwotomito	1. Single Live birth		0. alive	Early	1	1	0
22			2	1. Married	2. >=secondary	1. Yes	1. no	1. Yes	1. Father of the child you are carrying in womb	4. Farmer	1	1	2. Female		0. no	0	0. control	13. arwotomito	1. Single Live birth		0. alive	Late	1	1	0
19	1	1	3	1. Married	1. primary	1. Yes	1. no	1. Yes	1. Father of the child you are carrying in womb	4. Farmer	1	1	2. Female	1. normal	0. no	0	0. control	13. arwotomito	1. Single Live birth		0. alive	Late	0	1	1
16			2	1. Married	1. primary	1. Yes	1. no	1. Yes	1. Father of the child you are carrying in womb	4. Farmer	2	1	2. Female	1. normal	0. no	0	0. control	13. arwotomito	1. Single Live birth		0. alive	Early	1	1	0
20			2	1. Married	2. >=secondary	1. Yes	1. no	1. Yes	1. Father of the child you are carrying in womb	4. Farmer	3	1	1. Male		0. no	0	0. control	13. arwotomito	1. Single Live birth		0. alive	Early	1	1	0
21	1	1	6	3. single	1. primary	0. No	1. no	1. Yes	4. Older female relative		1	1	1. Male	1. normal	0. no	0	0. control	13. arwotomito	1. Single Live birth		0. alive	Late	1	1	0
36	9	5	8	1. Married	1. primary	0. No	1. no	0. No	1. Father of the child you are carrying in womb	4. Farmer	2	0	1. Male	1. normal	0. no	0	0. control	17. bar_pii_west	1. Single Live birth		0. alive	Late	0	0	1
16			9	2. co-habiting	1. primary	1. Yes	2. yes	0. No	7. Other, specify	4. Farmer	2	1	2. Female	1. normal	0. no	0	1. intervention	4. acutarwot	1. Single Live birth		0. alive	Early	1	1	0
20	2	2	4	1. Married	1. primary	0. No	1. no	1. Yes	1. Father of the child you are carrying in womb	3. Labourer	1	1	2. Female	1. normal	0. no	0	1. intervention	9. apua_east	1. Single Live birth		0. alive	Early	1	1	0
17			2	2. co-habiting	1. primary	0. No	1. no	0. No	1. Father of the child you are carrying in womb	4. Farmer	3	1	2. Female	1. normal	0. no	0	0. control	5. acutkumu	1. Single Live birth		0. alive	Early	1	0	0
18			5	3. single	1. primary	0. No	2. yes	1. Yes	1. Father of the child you are carrying in womb		3	0	2. Female	1. normal	0. no	1	1. intervention	11. apuce_north	1. Single Live birth		0. alive	Early	1	1	0
37	7	7	9	1. Married	1. primary	0. No	2. yes	1. Yes	1. Father of the child you are carrying in womb	3. Labourer	3	1	2. Female	1. normal	0. no	0	0. control	12. apuce_south	1. Single Live birth		0. alive	Early	0	0	0
24	3	3	3	2. co-habiting	1. primary	0. No	1. no	1. Yes	1. Father of the child you are carrying in womb	4. Farmer	1	0	1. Male	1. normal	0. no	0	0. control	12. apuce_south	1. Single Live birth		0. alive	Early	0	0	0
35	5	5	5	1. Married	1. primary	0. No	2. yes	1. Yes	1. Father of the child you are carrying in womb	4. Farmer	4	1	2. Female	1. normal	0. no	0	0. control	12. apuce_south	1. Single Live birth		0. alive	Late	1	1	1
20	2	2	4	1. Married	0. none	0. No	1. no	0. No	1. Father of the child you are carrying in womb	4. Farmer	4	0	1. Male	1. normal	0. no	1	0. control	10. apua_west	1. Single Live birth		0. alive	Early	1	1	0
37	4	4	6	2. co-habiting	1. primary	0. No	1. no	1. Yes	2. Yourself	4. Farmer	3	0	2. Female	1. normal	0. no	0	0. control	13. arwotomito	1. Single Live birth		0. alive	Late	1	1	1
19			2	1. Married	1. primary	1. Yes	2. yes	1. Yes	1. Father of the child you are carrying in womb	3. Labourer	2	1	2. Female	1. normal	0. no	0	0. control	13. arwotomito	1. Single Live birth		0. alive	Early	1	1	0
17			2	1. Married	1. primary	0. No	1. no	0. No	1. Father of the child you are carrying in womb	5. Other (specify) _____	1	1	1. Male	1. normal	0. no	0	1. intervention	23. otara_ii_south	1. Single Live birth		0. alive	Early	1	1	0
21	2	2	3	1. Married	1. primary	0. No	1. no	0. No	1. Father of the child you are carrying in womb	4. Farmer	4	0	2. Female	1. normal	0. no	0	1. intervention	23. otara_ii_south	1. Single Live birth		0. alive	Early	1	1	0
20	1	1	3	1. Married	1. primary	0. No	2. yes	0. No	1. Father of the child you are carrying in womb	4. Farmer	3	0	2. Female	1. normal	0. no	0	0. control	10. apua_west	1. Single Live birth		0. alive	Late	1	1	1
32	7	7	9	1. Married	1. primary	0. No	1. no	1. Yes	1. Father of the child you are carrying in womb	4. Farmer	2	0	1. Male	1. normal	0. no	0	1. intervention	30. walela_south	1. Single Live birth		0. alive	Early	1	0	0
23	1	1	3	1. Married	1. primary	0. No	1. no	0. No	1. Father of the child you are carrying in womb	4. Farmer	1	1	2. Female	1. normal	0. no	0	1. intervention	30. walela_south	1. Single Live birth		0. alive	Early	1	1	0
36	6	6	8	1. Married	1. primary	1. Yes	1. no	1. Yes	1. Father of the child you are carrying in womb	4. Farmer	5	1	2. Female	1. normal	0. no	0	1. intervention	30. walela_south	1. Single Live birth		0. alive	Early	0	1	0
18			9	1. Married	1. primary	0. No	1. no	1. Yes	1. Father of the child you are carrying in womb	4. Farmer	3	1	1. Male	1. normal	0. no	1	1. intervention	30. walela_south	1. Single Live birth		0. alive	Early	1	1	0
21	6	6	6	1. Married	1. primary	0. No	1. no	1. Yes	1. Father of the child you are carrying in womb	4. Farmer	2	0	2. Female	1. normal	0. no	0	0. control	28. walela_central	1. Single Live birth		0. alive	Late	1	0	1
35	7	6	11	1. Married	1. primary	0. No	2. yes	0. No	1. Father of the child you are carrying in womb	5. Other (specify) _____	4	1	2. Female		0. no	0	1. intervention	20. odoro_south	1. Single Live birth		0. alive	Early	1	1	0
32	4	4	8	1. Married	1. primary	0. No	2. yes	0. No	1. Father of the child you are carrying in womb	4. Farmer	4	1	1. Male	1. normal	0. no	0	0. control	17. bar_pii_west	1. Single Live birth		0. alive	Early	1	1	0
24			3	1. Married	0. none	0. No	1. no	0. No	1. Father of the child you are carrying in womb	4. Farmer	2	0	2. Female	1. normal	0. no	0	0. control	29. walela_north	1. Single Live birth		0. alive	Late	1	0	0
21			2	1. Married	1. primary	0. No	2. yes	1. Yes	1. Father of the child you are carrying in womb	4. Farmer	4	1	2. Female	1. normal	0. no	0	1. intervention	16. bar_pii_east	1. Single Live birth		0. alive	Early	1	1	0
18			4	1. Married	1. primary	0. No	2. yes	1. Yes	1. Father of the child you are carrying in womb	4. Farmer	5	1	1. Male	1. normal	0. no	1	1. intervention	30. walela_south	1. Single Live birth		0. alive	Late	1	1	1
16			2	1. Married	1. primary	0. No	1. no	0. No	1. Father of the child you are carrying in womb	4. Farmer	2	1	2. Female	1. normal	0. no	0	0. control	10. apua_west	1. Single Live birth		0. alive	Early	1	1	0
21	1	1	3	1. Married	1. primary	0. No	1. no	1. Yes	1. Father of the child you are carrying in womb	4. Farmer	3	1	2. Female	1. normal	0. no	0	0. control	13. arwotomito	1. Single Live birth		0. alive	Early	0	0	0
19			2	2. co-habiting	1. primary	0. No	1. no	1. Yes	1. Father of the child you are carrying in womb	4. Farmer	5	0	1. Male	1. normal	0. no	0	1. intervention	9. apua_east	1. Single Live birth		0. alive	Late	0	1	0
25	1	1	5	2. co-habiting	2. >=secondary	0. No	2. yes	0. No	1. Father of the child you are carrying in womb	4. Farmer	5	1	1. Male	1. normal	0. no	0	0. control	28. walela_central	1. Single Live birth		0. alive	Early	1	1	0
18	1	1	3	1. Married	1. primary	1. Yes	2. yes	1. Yes	1. Father of the child you are carrying in womb	4. Farmer	2	1	2. Female		0. no	0	1. intervention	1. abala	1. Single Live birth		0. alive	Early	1	1	0
32	4	4	6	1. Married	1. primary	0. No	2. yes	1. Yes	1. Father of the child you are carrying in womb	4. Farmer	5	1	2. Female	1. normal	0. no	0	1. intervention	18. lwala	1. Single Live birth		0. alive	Late	1	1	1
16			2	2. co-habiting	1. primary	0. No	2. yes	0. No	1. Father of the child you are carrying in womb	4. Farmer	3	1	2. Female		0. no	0	0. control	15. bar_oganda_west	1. Single Live birth		1. dead				0
25	2	2	3	3. single	1. primary	0. No	1. no	1. Yes	3. Older male relative		1	0	1. Male	1. normal	0. no	0	0. control	3. acelela_orit	1. Single Live birth		0. alive	Early	1	1	0
17	1	1	4	1. Married	1. primary	0. No	2. yes	1. Yes	3. Older male relative	4. Farmer	4	1	1. Male	1. normal	0. no	0	0. control	15. bar_oganda_west	1. Single Live birth		0. alive	Early	1	1	0
24	3	3	6	1. Married	0. none	0. No	2. yes	1. Yes	1. Father of the child you are carrying in womb	4. Farmer	3	0	2. Female	1. normal	0. no	1	0. control	14. bar_oganda_abala_central	1. Single Live birth		0. alive	Early	1	1	0
39	8	7	7	1. Married	1. primary	0. No	2. yes	0. No	1. Father of the child you are carrying in womb	4. Farmer	5	1	2. Female	1. normal	0. no	0	0. control	15. bar_oganda_west	1. Single Live birth		0. alive	Early	1	1	0
28	2	2	2	2. co-habiting	1. primary	0. No	1. no	1. Yes	1. Father of the child you are carrying in womb	4. Farmer	4	1	1. Male	1. normal	0. no	1	0. control	3. acelela_orit	1. Single Live birth		0. alive	Early	0	0	0
18	1	1	2	1. Married	1. primary	0. No	2. yes	1. Yes	1. Father of the child you are carrying in womb	4. Farmer	4	0	2. Female	1. normal	0. no	0	0. control	24. te_adwong_north	1. Single Live birth		0. alive	Early	0	1	0
22	1	1	3	1. Married	0. none	0. No	1. no	1. Yes	1. Father of the child you are carrying in womb	4. Farmer	2	0	1. Male	1. normal	0. no	0	0. control	14. bar_oganda_abala_central	1. Single Live birth		0. alive	Late	1	1	1
18			2	1. Married	1. primary	1. Yes	2. yes	1. Yes	1. Father of the child you are carrying in womb	4. Farmer	2	1	2. Female	1. normal	0. no	0	1. intervention	1. abala	1. Single Live birth		0. alive	Early	1	1	0
32	6	6	8	1. Married	0. none	0. No	1. no	1. Yes	1. Father of the child you are carrying in womb	4. Farmer	3	0	1. Male	1. normal	0. no	0	0. control	21. orit	1. Single Live birth		0. alive	Early	1	1	0
32	5	4	7	1. Married	1. primary	0. No	2. yes	1. Yes	1. Father of the child you are carrying in womb	4. Farmer	5	1	1. Male	1. normal	0. no	0	1. intervention	6. agweng_tb	1. Single Live birth		0. alive	Late	1	1	1
27	3	3	4	1. Married	1. primary	0. No	2. yes	1. Yes	1. Father of the child you are carrying in womb	4. Farmer	2	1	1. Male	1. normal	0. no	0	1. intervention	1. abala	1. Single Live birth		0. alive	Early	1	1	0
21	1	1	3	1. Married	1. primary	1. Yes	2. yes	1. Yes	1. Father of the child you are carrying in womb	3. Labourer	4	0	2. Female	1. normal	0. no	0	1. intervention	18. lwala	1. Single Live birth		0. alive	Early	1	1	0
31	3	3	7	1. Married	2. >=secondary	1. Yes	2. yes	1. Yes	1. Father of the child you are carrying in womb	1. salaried worker	5	1	1. Male	1. normal	0. no	0	1. intervention	6. agweng_tb	1. Single Live birth		0. alive	Early	1	1	0
40	9	9	7	1. Married	1. primary	0. No	2. yes	1. Yes	1. Father of the child you are carrying in womb	4. Farmer	2	1	2. Female	1. normal	0. no	0	1. intervention	18. lwala	1. Single Live birth		0. alive	Late	1	0	1
19	0	0	2	1. Married	1. primary	0. No	1. no	0. No	1. Father of the child you are carrying in womb	4. Farmer	1	0	1. Male	1. normal	0. no	0	0. control	3. acelela_orit	1. Single Live birth		0. alive	Late	0	0	0
21	4	3	9	2. co-habiting	0. none	0. No	2. yes	1. Yes	1. Father of the child you are carrying in womb	4. Farmer	2	1	1. Male	1. normal	0. no	0	1. intervention	8. angolocom_south	1. Single Live birth		0. alive	Early	1	0	0
31	4	4	7	1. Married	1. primary	1. Yes	2. yes	1. Yes	1. Father of the child you are carrying in womb	1. salaried worker	5	1	2. Female	1. normal	0. no	0	1. intervention	6. agweng_tb	1. Single Live birth		0. alive	Late	1	1	1
17			3	1. Married	1. primary	0. No	2. yes	1. Yes	1. Father of the child you are carrying in womb	3. Labourer	3	1	2. Female	2. lbw	0. no	1	1. intervention	18. lwala	1. Single Live birth		0. alive	Late	1	1	0
25	2	2	3	1. Married	1. primary	0. No	2. yes	1. Yes	2. Yourself	4. Farmer	1	0	2. Female	1. normal	0. no	0	0. control	24. te_adwong_north	1. Single Live birth		0. alive	Late	1	1	0
20	2	1	3	1. Married	1. primary	0. No	1. no	1. Yes	2. Yourself	4. Farmer	1	1	1. Male	1. normal	0. no	1	0. control	7. angolocom_north	1. Single Live birth		0. alive	Late	1	1	0
23	2	2	4	1. Married	1. primary	0. No	1. no	0. No	1. Father of the child you are carrying in womb	4. Farmer	1	0	1. Male	1. normal	0. no	0	0. control	3. acelela_orit	1. Single Live birth		0. alive	Early	1	1	0
30	5	5	7	1. Married	1. primary	1. Yes	2. yes	1. Yes	1. Father of the child you are carrying in womb	4. Farmer	4	0	2. Female	1. normal	0. no	0	1. intervention	1. abala	1. Single Live birth		0. alive	Early	1	1	0
30	6	6	13	1. Married	1. primary	0. No	1. no	1. Yes	1. Father of the child you are carrying in womb	4. Farmer	5	0	1. Male	1. normal	0. no	1	1. intervention	6. agweng_tb	1. Single Live birth		0. alive	Early	0	0	0
18	2	2	4	1. Married	1. primary	0. No	2. yes	1. Yes	1. Father of the child you are carrying in womb	4. Farmer	1	0	1. Male		0. no	0	0. control	21. orit	1. Single Live birth		0. alive	Late	1	0	1
19			7	3. single	1. primary	0. No	2. yes	1. Yes	4. Older female relative		5	1	1. Male	1. normal	0. no	0	1. intervention	6. agweng_tb	1. Single Live birth		1. dead	Late			0
14			2	1. Married	1. primary	0. No	2. yes	1. Yes	1. Father of the child you are carrying in womb	4. Farmer	5	1	1. Male	1. normal	0. no	0	1. intervention	6. agweng_tb	1. Single Live birth		0. alive	Early	1	1	0
35	7	5	7	1. Married	0. none	0. No	1. no	0. No	1. Father of the child you are carrying in womb	4. Farmer	5	0	1. Male	1. normal	0. no	0	1. intervention	6. agweng_tb	1. Single Live birth		0. alive	Late	0	1	1
21	1	1	5	1. Married	1. primary	0. No	2. yes	1. Yes	1. Father of the child you are carrying in womb	4. Farmer	3	1	1. Male	1. normal	0. no	0	1. intervention	26. te_oburu_east	1. Single Live birth		0. alive	Late	1	1	0
24	3	2	6	1. Married	1. primary	0. No	2. yes	1. Yes	1. Father of the child you are carrying in womb	4. Farmer	4	0	2. Female		0. no	0	0. control	7. angolocom_north	1. Single Live birth		0. alive	Early	1	1	1
17			3	2. co-habiting	1. primary	0. No	1. no	1. Yes	1. Father of the child you are carrying in womb	4. Farmer	1	1	2. Female	1. normal	0. no	1	1. intervention	1. abala	1. Single Live birth		0. alive	Early	1	1	0
21	0	0	6	1. Married	1. primary	0. No	2. yes	1. Yes	1. Father of the child you are carrying in womb	1. salaried worker	3	1	1. Male	1. normal	0. no	0	0. control	21. orit	1. Single Live birth		0. alive	Early	1	0	0
23			4	2. co-habiting	1. primary	0. No	2. yes	1. Yes	1. Father of the child you are carrying in womb	4. Farmer	2	1	2. Female		0. no	0	1. intervention	26. te_oburu_east	5. Still birth		0. alive				0
29	6	6	5	1. Married	0. none	0. No	1. no	1. Yes	1. Father of the child you are carrying in womb	4. Farmer	1	0	1. Male	1. normal	0. no	1	1. intervention	18. lwala	1. Single Live birth		0. alive	Late	1	1	0
33	4	4	4	1. Married	0. none	0. No	1. no	1. Yes	1. Father of the child you are carrying in womb	4. Farmer	2	1	1. Male	1. normal	0. no	0	0. control	21. orit	1. Single Live birth		0. alive	Late	1	0	1
18	0	0	2	2. co-habiting	1. primary	0. No	1. no	0. No	3. Older male relative	4. Farmer	1	0	1. Male	2. lbw	0. no	0	0. control	3. acelela_orit	1. Single Live birth		0. alive	Late	0	1	0
20			3	1. Married	1. primary	0. No	1. no	0. No	1. Father of the child you are carrying in womb	3. Labourer	5	1	1. Male	1. normal	0. no	0	1. intervention	6. agweng_tb	1. Single Live birth		0. alive	Early	1	1	1
32	2	2	4	1. Married	2. >=secondary	0. No	2. yes	1. Yes	1. Father of the child you are carrying in womb	2. Businessman	5	1	2. Female	1. normal	0. no	0	0. control	7. angolocom_north	1. Single Live birth		0. alive	Early	1	0	0
22			3	1. Married	2. >=secondary	0. No	2. yes	1. Yes	1. Father of the child you are carrying in womb	4. Farmer	3	1	1. Male	1. normal	0. no	0	0. control	15. bar_oganda_west	1. Single Live birth		0. alive	Late	0	0	1
19			2	1. Married	1. primary	0. No	1. no	1. Yes	1. Father of the child you are carrying in womb	4. Farmer	1	1	2. Female	1. normal	0. no	0	1. intervention	18. lwala	1. Single Live birth		0. alive	Late	1	1	0
36	7	1	6	1. Married	0. none	0. No	2. yes	1. Yes	1. Father of the child you are carrying in womb	2. Businessman	5	0	2. Female	1. normal	0. no	0	0. control	24. te_adwong_north	1. Single Live birth		0. alive	Early	1	1	0
20	2	1	4	1. Married	1. primary	0. No	1. no	0. No	1. Father of the child you are carrying in womb	4. Farmer	3	1	1. Male	1. normal	0. no	0	0. control	3. acelela_orit	1. Single Live birth		0. alive	Late	1	1	0
20	1	1	4	1. Married	1. primary	1. Yes	2. yes	1. Yes	1. Father of the child you are carrying in womb	1. salaried worker	5	1	2. Female	1. normal	0. no	0	1. intervention	6. agweng_tb	1. Single Live birth		0. alive	Early	1	1	0
40	10	9	11	1. Married	0. none	0. No	1. no	1. Yes	1. Father of the child you are carrying in womb	4. Farmer	2	0	1. Male	1. normal	0. no	0	1. intervention	18. lwala	1. Single Live birth		0. alive	Early	0	0	1
25	1	1	4	1. Married	1. primary	0. No	1. no	1. Yes	1. Father of the child you are carrying in womb	4. Farmer	1	1	2. Female	1. normal	0. no	0	0. control	14. bar_oganda_abala_central	1. Single Live birth		0. alive	Early	1	0	0
17			7	1. Married	1. primary	0. No	2. yes	1. Yes	1. Father of the child you are carrying in womb	3. Labourer	4	1	2. Female	1. normal	0. no	0	1. intervention	6. agweng_tb	1. Single Live birth		0. alive	Late	1	1	0
35	4	4	6	3. single	0. none	0. No	2. yes	1. Yes	2. Yourself		1	0	1. Male	2. lbw	1. yes	1	0. control	21. orit	2. Multiple Live birth		0. alive	Early	1	1	1
22	1	1	6	1. Married	1. primary	0. No	2. yes	1. Yes	1. Father of the child you are carrying in womb	3. Labourer	2	1	1. Male	1. normal	0. no	0	0. control	21. orit	1. Single Live birth		0. alive	Early	1	1	0
18			2	1. Married	1. primary	1. Yes	2. yes	1. Yes	1. Father of the child you are carrying in womb	4. Farmer	3	1	2. Female	1. normal	0. no	0	1. intervention	1. abala	1. Single Live birth		0. alive	Late	1	1	0
18			3	1. Married	1. primary	0. No	2. yes	1. Yes	1. Father of the child you are carrying in womb	4. Farmer	2	1	1. Male	1. normal	0. no	0	1. intervention	6. agweng_tb	1. Single Live birth		0. alive	Late	1	1	0
34	6	6	8	1. Married	1. primary	0. No	2. yes	1. Yes	1. Father of the child you are carrying in womb	4. Farmer	5	0	2. Female	1. normal	0. no	0	0. control	21. orit	1. Single Live birth		0. alive	Early	1	1	1
32	5	5	4	1. Married	1. primary	0. No	2. yes	0. No	1. Father of the child you are carrying in womb	2. Businessman	5	0	1. Male	1. normal	0. no	0	0. control	7. angolocom_north	1. Single Live birth		0. alive	Early	1	1	1
30	3	3	7	2. co-habiting	1. primary	0. No	2. yes	1. Yes	1. Father of the child you are carrying in womb	4. Farmer	5	1	2. Female	2. lbw	0. no	0	1. intervention	8. angolocom_south	1. Single Live birth		0. alive	Early	1	1	1
33	8	7	9	1. Married	1. primary	0. No	1. no	0. No	1. Father of the child you are carrying in womb	4. Farmer	3	0	2. Female	1. normal	0. no	0	0. control	3. acelela_orit	1. Single Live birth		0. alive	Late	1	1	0
18	1	1	8	1. Married	1. primary	0. No	1. no	1. Yes	1. Father of the child you are carrying in womb	3. Labourer	1	0	1. Male	2. lbw	1. yes	0	0. control	21. orit	2. Multiple Live birth		0. alive	Late	0	1	1
19	1	1	2	1. Married	2. >=secondary	0. No	2. yes	1. Yes	1. Father of the child you are carrying in womb	5. Other (specify) _____	5	0	1. Male	1. normal	0. no	0	0. control	24. te_adwong_north	1. Single Live birth		0. alive	Early	1	1	0
19	1	1	3	1. Married	1. primary	0. No	1. no	1. Yes	1. Father of the child you are carrying in womb	3. Labourer	3	0	2. Female	1. normal	0. no	0	0. control	3. acelela_orit	1. Single Live birth		0. alive	Late	0	0	0
27	4	4	6	3. single	1. primary	0. No	1. no	1. Yes	1. Father of the child you are carrying in womb		1	0	2. Female	1. normal	0. no	0	0. control	25. te_adwong_south	1. Single Live birth		0. alive	Late	1	1	1
20	2	2	4	1. Married	1. primary	0. No	2. yes	1. Yes	1. Father of the child you are carrying in womb	4. Farmer	3	0	1. Male	1. normal	0. no	0	0. control	14. bar_oganda_abala_central	1. Single Live birth		0. alive	Late	0	0	0
20	1	1	3	1. Married	1. primary	0. No	2. yes	1. Yes	1. Father of the child you are carrying in womb	4. Farmer	3	0	1. Male	1. normal	0. no	0	1. intervention	18. lwala	1. Single Live birth		0. alive	Early	0	0	0
16			4	2. co-habiting	1. primary	0. No	2. yes	1. Yes	1. Father of the child you are carrying in womb	4. Farmer	1	1	2. Female	1. normal	0. no	0	0. control	25. te_adwong_south	1. Single Live birth		0. alive	Early	1	1	0
26	2	2	3	1. Married	1. primary	0. No	2. yes	1. Yes	1. Father of the child you are carrying in womb	4. Farmer	5	1	1. Male	1. normal	0. no	0	0. control	15. bar_oganda_west	1. Single Live birth		0. alive	Early	1	1	1
22	2	2	4	1. Married	1. primary	0. No	2. yes	1. Yes	1. Father of the child you are carrying in womb	2. Businessman	5	1	2. Female		0. no	0	0. control	14. bar_oganda_abala_central	5. Still birth		0. alive				0
26	2	2	4	1. Married	1. primary	0. No	1. no	1. Yes	2. Yourself	4. Farmer	1	0	1. Male	1. normal	0. no	0	0. control	15. bar_oganda_west	1. Single Live birth		0. alive	Late	0	0	0
22	2	2	4	1. Married	0. none	0. No	1. no	1. Yes	1. Father of the child you are carrying in womb	4. Farmer	3	1	1. Male	1. normal	0. no	0	1. intervention	6. agweng_tb	1. Single Live birth		0. alive	Late	1	1	0
21	2	2	4	1. Married	1. primary	0. No	2. yes	1. Yes	1. Father of the child you are carrying in womb	4. Farmer	5	0	2. Female		0. no	0	1. intervention	8. angolocom_south	1. Single Live birth		0. alive	Early	1	1	0
18			2	1. Married	1. primary	0. No	1. no	1. Yes	1. Father of the child you are carrying in womb	4. Farmer	1	0	1. Male		0. no	0	0. control	7. angolocom_north	5. Still birth		0. alive				0
44	8	3	7	1. Married	1. primary	0. No	1. no	1. Yes	1. Father of the child you are carrying in womb	4. Farmer	2	1	1. Male	1. normal	0. no	0	0. control	24. te_adwong_north	1. Single Live birth		0. alive	Early	1	1	0
22	1	1	4	3. single	1. primary	0. No	1. no	1. Yes	4. Older female relative		5	1	2. Female	2. lbw	0. no	0	1. intervention	6. agweng_tb	1. Single Live birth		0. alive	Late	1	1	1
18	0	0	1	3. single	2. >=secondary	0. No	1. no	0. No	4. Older female relative		1	0	1. Male	1. normal	0. no	0	0. control	3. acelela_orit	1. Single Live birth		0. alive	Early	0	0	0
18			2	3. single	1. primary	0. No	1. no	0. No	1. Father of the child you are carrying in womb		1	0	1. Male	1. normal	0. no	0	0. control	24. te_adwong_north	1. Single Live birth		0. alive	Late	1	1	0
21	1	1	3	1. Married	1. primary	0. No	2. yes	0. No	1. Father of the child you are carrying in womb	5. Other (specify) _____	3	1	2. Female	1. normal	0. no	0	0. control	25. te_adwong_south	1. Single Live birth		0. alive	Early	1	1	0
20	2	2	3	3. single	1. primary	0. No	2. yes	1. Yes	1. Father of the child you are carrying in womb		3	0	1. Male	1. normal	0. no	0	0. control	14. bar_oganda_abala_central	1. Single Live birth		0. alive	Late	1	1	0
28	4	3	5	1. Married	0. none	0. No	1. no	1. Yes	1. Father of the child you are carrying in womb	4. Farmer	2	1	2. Female	1. normal	0. no	0	0. control	15. bar_oganda_west	1. Single Live birth		0. alive	Early	1	1	0
31	5	5	7	1. Married	1. primary	0. No	1. no	1. Yes	1. Father of the child you are carrying in womb	2. Businessman	1	0	1. Male	1. normal	0. no	0	0. control	21. orit	1. Single Live birth		0. alive	Late	1	0	0
18	1	1	5	1. Married	1. primary	0. No	1. no	1. Yes	1. Father of the child you are carrying in womb	4. Farmer	2	0	1. Male		0. no	0	0. control	15. bar_oganda_west	5. Still birth		0. alive				0
20	2	2	4	1. Married	1. primary	0. No	1. no	1. Yes	1. Father of the child you are carrying in womb	4. Farmer	3	0	2. Female	1. normal	0. no	0	0. control	21. orit	1. Single Live birth		0. alive	Early	1	1	1
23			5	2. co-habiting	2. >=secondary	0. No	2. yes	1. Yes	1. Father of the child you are carrying in womb	4. Farmer	2	0	2. Female	1. normal	0. no	0	0. control	3. acelela_orit	1. Single Live birth		0. alive	Early	1	1	1
25	2	2	4	1. Married	1. primary	0. No	2. yes	1. Yes	1. Father of the child you are carrying in womb	4. Farmer	1	1	1. Male	1. normal	0. no	0	0. control	21. orit	1. Single Live birth		0. alive	Late	1	0	0
19			4	1. Married	1. primary	0. No	2. yes	1. Yes	1. Father of the child you are carrying in womb	4. Farmer	3	1	2. Female		0. no	1	1. intervention	6. agweng_tb	3. Multiple Live one died		1. dead				0
20	0	0	2	2. co-habiting	1. primary	0. No	2. yes	1. Yes	1. Father of the child you are carrying in womb	4. Farmer	1	0	2. Female	1. normal	0. no	0	0. control	3. acelela_orit	1. Single Live birth		0. alive	Late	0	0	1
30	4	2	3	3. single	0. none	0. No	2. yes	1. Yes	1. Father of the child you are carrying in womb		4	1	1. Male	1. normal	0. no	1	0. control	14. bar_oganda_abala_central	1. Single Live birth		0. alive	Late	1	1	0
23	3	3	2	2. co-habiting	1. primary	0. No	2. yes	1. Yes	1. Father of the child you are carrying in womb	5. Other (specify) _____	2	1	2. Female	1. normal	0. no	0	1. intervention	26. te_oburu_east	1. Single Live birth		0. alive	Early	1	1	1
39	9	6	7	1. Married	0. none	0. No	1. no	1. Yes	1. Father of the child you are carrying in womb	4. Farmer	3	0	2. Female	1. normal	0. no	0	0. control	3. acelela_orit	1. Single Live birth		0. alive	Early	1	1	1
17			9	3. single	1. primary	0. No	1. no	1. Yes	7. Other, specify		5	0	2. Female	2. lbw	0. no	0	0. control	24. te_adwong_north	1. Single Live birth		0. alive	Early	1	1	0
21	2	1	3	1. Married	1. primary	0. No	1. no	1. Yes	1. Father of the child you are carrying in womb	4. Farmer	2	0	1. Male	1. normal	0. no	0	0. control	24. te_adwong_north	1. Single Live birth		0. alive	Early	1	1	0
34	7	7	9	1. Married	1. primary	0. No	1. no	1. Yes	1. Father of the child you are carrying in womb	4. Farmer	2	0	2. Female	1. normal	0. no	0	0. control	14. bar_oganda_abala_central	1. Single Live birth		0. alive	Early	1	1	1
24	2	2	3	1. Married	2. >=secondary	0. No	2. yes	1. Yes	1. Father of the child you are carrying in womb	2. Businessman	5	1	2. Female	1. normal	0. no	0	0. control	21. orit	1. Single Live birth		0. alive	Early	1	1	0
23	2	2	4	1. Married	1. primary	1. Yes	2. yes	1. Yes	1. Father of the child you are carrying in womb	4. Farmer	4	1	1. Male	1. normal	0. no	0	1. intervention	1. abala	1. Single Live birth		0. alive	Early	1	1	0
19			2	1. Married	1. primary	0. No	2. yes	1. Yes	1. Father of the child you are carrying in womb	3. Labourer	2	1	2. Female	1. normal	0. no	0	0. control	14. bar_oganda_abala_central	1. Single Live birth		0. alive	Early	1	0	1
30	5	5	3	2. co-habiting	1. primary	0. No	2. yes	1. Yes	1. Father of the child you are carrying in womb	1. salaried worker	4	1	1. Male	1. normal	0. no	1	1. intervention	18. lwala	1. Single Live birth		0. alive	Early	1	0	0
25	2	2	6	1. Married	2. >=secondary	0. No	2. yes	1. Yes	1. Father of the child you are carrying in womb	4. Farmer	2	0	1. Male	1. normal	0. no	0	0. control	25. te_adwong_south	1. Single Live birth		0. alive	Early	1	1	0
19			2	1. Married	0. none	0. No	1. no	1. Yes	1. Father of the child you are carrying in womb	4. Farmer	3	1	2. Female	1. normal	0. no	0	0. control	15. bar_oganda_west	1. Single Live birth		0. alive	Late	1	1	1
26	4	4	6	1. Married	1. primary	0. No	2. yes	1. Yes	1. Father of the child you are carrying in womb	4. Farmer	4	0	2. Female	1. normal	0. no	0	1. intervention	18. lwala	1. Single Live birth		0. alive	Late	1	1	0
25	2	2	4	1. Married	1. primary	0. No	2. yes	1. Yes	1. Father of the child you are carrying in womb	4. Farmer	2	1	2. Female	1. normal	0. no	0	1. intervention	1. abala	1. Single Live birth		0. alive	Late	1	0	0
15			10	3. single	1. primary	0. No	1. no	0. No	7. Other, specify		2	0	1. Male	1. normal	0. no	0	0. control	24. te_adwong_north	1. Single Live birth		0. alive	Early	0	1	0
17			2	1. Married	1. primary	0. No	2. yes	1. Yes	1. Father of the child you are carrying in womb	4. Farmer	3	1	2. Female	1. normal	0. no	0	0. control	15. bar_oganda_west	1. Single Live birth		0. alive	Late	1	0	0
23	3	3	5	1. Married	1. primary	0. No	1. no	1. Yes	1. Father of the child you are carrying in womb	4. Farmer	5	1	1. Male	1. normal	0. no	0	1. intervention	18. lwala	1. Single Live birth		0. alive	Early	1	1	0
35	6	6	8	1. Married	0. none	0. No	2. yes	1. Yes	2. Yourself	4. Farmer	4	1	1. Male	1. normal	0. no	0	0. control	14. bar_oganda_abala_central	1. Single Live birth		0. alive	Late	1	1	0
23	1	1	1	1. Married	1. primary	0. No	2. yes	1. Yes	2. Yourself	4. Farmer	2	1	2. Female	1. normal	0. no	0	1. intervention	1. abala	1. Single Live birth		0. alive	Late	1	1	0
24	2	2	6	1. Married	1. primary	1. Yes	2. yes	1. Yes	1. Father of the child you are carrying in womb	2. Businessman	5	1	2. Female	1. normal	0. no	0	1. intervention	6. agweng_tb	1. Single Live birth		0. alive	Early	1	1	0
27	3	3	4	1. Married	1. primary	0. No	1. no	1. Yes	1. Father of the child you are carrying in womb	4. Farmer	2	0	2. Female	1. normal	0. no	0	1. intervention	18. lwala	1. Single Live birth		0. alive	Early	1	1	0
22	2	2	2	2. co-habiting	1. primary	0. No	1. no	1. Yes	1. Father of the child you are carrying in womb	2. Businessman	1	1	1. Male	1. normal	0. no	0	1. intervention	2. acelela	1. Single Live birth		0. alive	Late	1	1	0
22	1	1	4	1. Married	1. primary	0. No	1. no	1. Yes	1. Father of the child you are carrying in womb	3. Labourer	1	0	2. Female	1. normal	0. no	0	0. control	21. orit	1. Single Live birth		0. alive	Late	1	1	0
38	7	7	11	1. Married	0. none	0. No	1. no	0. No	1. Father of the child you are carrying in womb	4. Farmer	1	1	1. Male	2. lbw	0. no	0	1. intervention	1. abala	1. Single Live birth		0. alive	Early	1	1	0
20	1	1	3	1. Married	0. none	0. No	1. no	1. Yes	1. Father of the child you are carrying in womb	4. Farmer	2	0	1. Male	1. normal	0. no	0	0. control	24. te_adwong_north	1. Single Live birth		0. alive	Early	1	1	0
35	3	3	4	1. Married	1. primary	0. No	2. yes	1. Yes	2. Yourself	4. Farmer	2	1	1. Male	1. normal	0. no	0	0. control	7. angolocom_north	1. Single Live birth		0. alive	Early	0	0	0
27	3	3	3	1. Married	1. primary	0. No	1. no	1. Yes	1. Father of the child you are carrying in womb	4. Farmer	1	1	2. Female	1. normal	0. no	0	1. intervention	27. te_oburu_west	1. Single Live birth		0. alive	Early	1	1	0
18			2	2. co-habiting	2. >=secondary	0. No	2. yes	1. Yes	1. Father of the child you are carrying in womb	4. Farmer	2	1	1. Male	1. normal	0. no	0	1. intervention	27. te_oburu_west	1. Single Live birth		0. alive	Early	1	1	1
17	0	0	2	1. Married	1. primary	0. No	2. yes	1. Yes	1. Father of the child you are carrying in womb	4. Farmer	3	1	1. Male	1. normal	0. no	0	0. control	21. orit	1. Single Live birth		0. alive	Early	1	0	1
20	1	1	3	1. Married	1. primary	0. No	2. yes	1. Yes	6. Not applicable.	4. Farmer	2	1	1. Male	1. normal	0. no	0	0. control	14. bar_oganda_abala_central	1. Single Live birth		0. alive	Early	1	1	1
31	3	3	5	1. Married	1. primary	0. No	1. no	1. Yes	1. Father of the child you are carrying in womb	4. Farmer	3	1	2. Female	1. normal	0. no	0	1. intervention	2. acelela	1. Single Live birth		0. alive	Early	1	1	0
25	2	2	3	1. Married	1. primary	0. No	2. yes	0. No	1. Father of the child you are carrying in womb	4. Farmer	2	1	1. Male	1. normal	0. no	1	1. intervention	26. te_oburu_east	1. Single Live birth		0. alive	Early	1	1	0
26	3	3	5	1. Married	1. primary	0. No	2. yes	1. Yes	1. Father of the child you are carrying in womb	5. Other (specify) _____	4	1	1. Male	1. normal	0. no	0	1. intervention	26. te_oburu_east	1. Single Live birth		0. alive	Early	1	1	0
23	1	1	3	1. Married	1. primary	0. No	1. no	1. Yes	1. Father of the child you are carrying in womb	2. Businessman	4	1	1. Male	1. normal	0. no	0	0. control	14. bar_oganda_abala_central	1. Single Live birth		0. alive	Early	0	0	1
20	1	1	3	1. Married	1. primary	0. No	1. no	1. Yes	1. Father of the child you are carrying in womb	4. Farmer	2	1	1. Male	1. normal	0. no	0	1. intervention	1. abala	1. Single Live birth		0. alive	Early	1	1	0
17			2	1. Married	1. primary	0. No	1. no	1. Yes	1. Father of the child you are carrying in womb	4. Farmer	2	0	2. Female	1. normal	0. no	0	0. control	3. acelela_orit	1. Single Live birth		0. alive	Late	1	0	0
20	0	0	2	1. Married	2. >=secondary	0. No	2. yes	1. Yes	1. Father of the child you are carrying in womb	4. Farmer	4	1	1. Male	1. normal	0. no	0	0. control	3. acelela_orit	1. Single Live birth		0. alive	Late	0	1	0
18	0	0	2	1. Married	1. primary	0. No	1. no	1. Yes	1. Father of the child you are carrying in womb	4. Farmer	2	1	1. Male		0. no	0	0. control	3. acelela_orit	1. Single Live birth		1. dead				0
22	2	2	4	1. Married	1. primary	0. No	2. yes	1. Yes	1. Father of the child you are carrying in womb	4. Farmer	3	0	2. Female	1. normal	0. no	1	0. control	25. te_adwong_south	1. Single Live birth		0. alive	Early	1	1	0
22	1	1	3	1. Married	1. primary	0. No	2. yes	1. Yes	1. Father of the child you are carrying in womb	4. Farmer	3	0	1. Male	1. normal	0. no	0	0. control	7. angolocom_north	1. Single Live birth		0. alive	Early	1	1	0
18	0	0	2	1. Married	1. primary	0. No	1. no	1. Yes	1. Father of the child you are carrying in womb	4. Farmer	2	0	1. Male	1. normal	0. no	0	0. control	21. orit	1. Single Live birth		0. alive	Early	0	0	0
20			4	1. Married	2. >=secondary	0. No	2. yes	1. Yes	1. Father of the child you are carrying in womb	1. salaried worker	2	1	2. Female	1. normal	0. no	0	0. control	14. bar_oganda_abala_central	1. Single Live birth		0. alive	Late	0	0	0
22	1	1	3	1. Married	1. primary	0. No	2. yes	1. Yes	1. Father of the child you are carrying in womb	1. salaried worker	5	1	1. Male	1. normal	0. no	0	1. intervention	18. lwala	1. Single Live birth		0. alive	Early	0	0	1
25	2	2	5	1. Married	1. primary	0. No	1. no	1. Yes	1. Father of the child you are carrying in womb	4. Farmer	2	1	2. Female	1. normal	0. no	0	1. intervention	18. lwala	1. Single Live birth		0. alive	Late	1	1	1
40	8	7	15	1. Married	1. primary	0. No	1. no	1. Yes	2. Yourself	4. Farmer	5	1	2. Female	1. normal	0. no	1	0. control	25. te_adwong_south	1. Single Live birth		0. alive	Late	1	1	1
35	9	6	3	1. Married	0. none	0. No	1. no	1. Yes	1. Father of the child you are carrying in womb	4. Farmer	1	0	2. Female	1. normal	0. no	0	1. intervention	27. te_oburu_west	1. Single Live birth		0. alive	Early	1	1	0
35	4	4	6	1. Married	0. none	0. No	2. yes	0. No	1. Father of the child you are carrying in womb	1. salaried worker	4	1	2. Female		0. no	0	1. intervention	8. angolocom_south	1. Single Live birth		1. dead	Late			1
21	3	3	7	2. co-habiting	1. primary	0. No	2. yes	1. Yes	1. Father of the child you are carrying in womb	4. Farmer	5	0	1. Male	1. normal	0. no	0	0. control	25. te_adwong_south	1. Single Live birth		0. alive	Late	0	0	0
19	1	1	3	1. Married	1. primary	0. No	1. no	1. Yes	1. Father of the child you are carrying in womb	3. Labourer	3	1	2. Female	1. normal	0. no	0	1. intervention	2. acelela	1. Single Live birth		0. alive	Late	1	1	1
20	1	1	4	2. co-habiting	1. primary	0. No	1. no	1. Yes	1. Father of the child you are carrying in womb	3. Labourer	1	1	2. Female	1. normal	0. no	0	0. control	21. orit	1. Single Live birth		0. alive	Early	1	0	0
28	4	4	6	1. Married	1. primary	0. No	2. yes	1. Yes	1. Father of the child you are carrying in womb	4. Farmer	5	0	2. Female	1. normal	0. no	1	0. control	14. bar_oganda_abala_central	1. Single Live birth		0. alive	Late	0	0	1
22			2	1. Married	1. primary	0. No	1. no	1. Yes	1. Father of the child you are carrying in womb	4. Farmer	1	1	2. Female	1. normal	0. no	0	0. control	24. te_adwong_north	1. Single Live birth		0. alive	Late	1	1	0
22	1	1	2	1. Married	2. >=secondary	0. No	2. yes	1. Yes	1. Father of the child you are carrying in womb	3. Labourer	2	1	2. Female	1. normal	0. no	0	1. intervention	27. te_oburu_west	1. Single Live birth		0. alive				1
17			2	2. co-habiting	1. primary	0. No	2. yes	1. Yes	1. Father of the child you are carrying in womb	1. salaried worker	2	0	1. Male	2. lbw	0. no	0	1. intervention	27. te_oburu_west	1. Single Live birth		0. alive	Early	1	1	1
29	3	3	5	1. Married	1. primary	0. No	1. no	1. Yes	1. Father of the child you are carrying in womb	4. Farmer	3	0	1. Male	1. normal	0. no	0	0. control	24. te_adwong_north	1. Single Live birth		0. alive	Early	1	1	0
37	4	4	3	1. Married	2. >=secondary	0. No	2. yes	1. Yes	1. Father of the child you are carrying in womb	4. Farmer	4	1	2. Female	1. normal	0. no	0	0. control	3. acelela_orit	1. Single Live birth		0. alive	Early	1	1	0
26	4	3	4	1. Married	0. none	0. No	1. no	1. Yes	1. Father of the child you are carrying in womb	4. Farmer	1	1	1. Male	1. normal	0. no	0	1. intervention	1. abala	1. Single Live birth		0. alive	Early	1	1	0
23	3	2	5	1. Married	1. primary	0. No	2. yes	1. Yes	1. Father of the child you are carrying in womb	4. Farmer	3	0	1. Male	1. normal	0. no	0	0. control	3. acelela_orit	1. Single Live birth		0. alive	Late	1	1	0
20			2	1. Married	1. primary	0. No	1. no	1. Yes	1. Father of the child you are carrying in womb	4. Farmer	1	1	1. Male	1. normal	0. no	0	1. intervention	18. lwala	1. Single Live birth		0. alive	Early	1	1	0
24	3	3	5	1. Married	1. primary	0. No	2. yes	1. Yes	1. Father of the child you are carrying in womb	4. Farmer	2	0	2. Female	1. normal	0. no	0	1. intervention	26. te_oburu_east	1. Single Live birth		0. alive	Late	1	1	0
31	6	6	6	1. Married	1. primary	0. No	2. yes	0. No	1. Father of the child you are carrying in womb	4. Farmer	5	0	1. Male	1. normal	0. no	0	1. intervention	18. lwala	1. Single Live birth		0. alive	Early	1	1	1
38	6	6	6	1. Married	1. primary	0. No	2. yes	1. Yes	1. Father of the child you are carrying in womb	4. Farmer	1	0	2. Female	1. normal	0. no	0	1. intervention	26. te_oburu_east	1. Single Live birth		0. alive	Late	0	0	1
25	3	3	6	1. Married	1. primary	0. No	2. yes	1. Yes	1. Father of the child you are carrying in womb	5. Other (specify) _____	4	1	1. Male	1. normal	0. no	0	1. intervention	26. te_oburu_east	1. Single Live birth		0. alive	Early	0	1	0
24	1	1	2	2. co-habiting	1. primary	0. No	1. no	0. No	1. Father of the child you are carrying in womb	4. Farmer	5				0. no	0	1. intervention	18. lwala	.m. Mother Died						0
18			2	1. Married	1. primary	0. No	1. no	1. Yes	1. Father of the child you are carrying in womb	4. Farmer	1	0	2. Female	1. normal	0. no	0	0. control	15. bar_oganda_west	1. Single Live birth		0. alive	Late	0	0	0
39	7	7	3	1. Married	0. none	0. No	1. no	1. Yes	1. Father of the child you are carrying in womb	4. Farmer	2	1	2. Female	1. normal	0. no	0	1. intervention	27. te_oburu_west	1. Single Live birth		0. alive	Early	1	1	1
22	2	2	4	1. Married	1. primary	0. No	1. no	1. Yes	1. Father of the child you are carrying in womb	5. Other (specify) _____	2	1	2. Female	1. normal	0. no	0	0. control	7. angolocom_north	1. Single Live birth		0. alive	Early	0	0	0
17	0	0	9	1. Married	1. primary	0. No	2. yes	1. Yes	1. Father of the child you are carrying in womb	5. Other (specify) _____	5	1	1. Male	1. normal	0. no	0	1. intervention	26. te_oburu_east	1. Single Live birth		0. alive	Early	0	0	0
30	6	6	8	1. Married	1. primary	0. No	2. yes	1. Yes	1. Father of the child you are carrying in womb	4. Farmer	3	1	1. Male	1. normal	0. no	0	1. intervention	18. lwala	1. Single Live birth		0. alive	Late	1	1	0
17			2	2. co-habiting	1. primary	1. Yes	2. yes	1. Yes	1. Father of the child you are carrying in womb	3. Labourer	5	1	1. Male	1. normal	0. no	0	1. intervention	6. agweng_tb	1. Single Live birth		0. alive	Early	1	1	0
20	1	1	3	1. Married	1. primary	0. No	1. no	1. Yes	1. Father of the child you are carrying in womb	4. Farmer	1	0	1. Male	1. normal	0. no	0	1. intervention	18. lwala	1. Single Live birth		0. alive	Early	1	1	1
28	5	5	7	1. Married	1. primary	0. No	2. yes	1. Yes	1. Father of the child you are carrying in womb	4. Farmer	2	0	2. Female	1. normal	0. no	0	1. intervention	26. te_oburu_east	1. Single Live birth		0. alive	Late	1	1	1
32	2	2	6	1. Married	2. >=secondary	0. No	2. yes	0. No	1. Father of the child you are carrying in womb	2. Businessman	5	1	1. Male	1. normal	0. no	0	1. intervention	26. te_oburu_east	1. Single Live birth		0. alive	Early	1	1	0
34	6	6	5	1. Married	0. none	0. No	1. no	1. Yes	2. Yourself	4. Farmer	2	0	1. Male	1. normal	0. no	0	0. control	24. te_adwong_north	1. Single Live birth		0. alive	Late	1	1	0
17			2	1. Married	1. primary	0. No	1. no	1. Yes	1. Father of the child you are carrying in womb	4. Farmer	2	1	2. Female	1. normal	0. no	0	1. intervention	6. agweng_tb	1. Single Live birth		0. alive	Early	1	0	0
24	1	1	4	1. Married	2. >=secondary	1. Yes	1. no	1. Yes	1. Father of the child you are carrying in womb	5. Other (specify) _____	2	1	1. Male	1. normal	0. no	0	1. intervention	1. abala	1. Single Live birth		0. alive	Early	1	1	0
20	2	2	2	1. Married	1. primary	0. No	1. no	1. Yes	1. Father of the child you are carrying in womb	4. Farmer	1	1	2. Female	1. normal	0. no	0	0. control	14. bar_oganda_abala_central	1. Single Live birth		0. alive	Late	1	1	1
30	5	5	10	1. Married	1. primary	1. Yes	2. yes	1. Yes	1. Father of the child you are carrying in womb	4. Farmer	5	1	1. Male	1. normal	0. no	0	1. intervention	8. angolocom_south	1. Single Live birth		1. dead	Early			0
30	4	4	6	1. Married	1. primary	0. No	2. yes	1. Yes	1. Father of the child you are carrying in womb	2. Businessman	5	1	2. Female		0. no	0	0. control	24. te_adwong_north	1. Single Live birth		0. alive	Late	0	1	1
30	6	6	3	1. Married	0. none	0. No	2. yes	1. Yes	1. Father of the child you are carrying in womb	4. Farmer	2	1	1. Male	1. normal	0. no	0	1. intervention	27. te_oburu_west	1. Single Live birth		0. alive	Early	1	1	1
29	3	3	9	3. single	1. primary	1. Yes	1. no	1. Yes	2. Yourself		5	1	2. Female	1. normal	0. no	0	1. intervention	2. acelela	1. Single Live birth		0. alive	Early	1	1	1
29	4	4	3	1. Married	1. primary	0. No	2. yes	0. No	1. Father of the child you are carrying in womb	4. Farmer	2	1	1. Male	1. normal	0. no	0	1. intervention	27. te_oburu_west	1. Single Live birth		0. alive	Early	1	1	0
19			2	1. Married	2. >=secondary	0. No	2. yes	1. Yes	1. Father of the child you are carrying in womb	1. salaried worker	3	1	1. Male	1. normal	0. no	0	1. intervention	2. acelela	1. Single Live birth		0. alive	Early	1	1	0
31	4	4	6	1. Married	1. primary	1. Yes	2. yes	1. Yes	1. Father of the child you are carrying in womb	1. salaried worker	3	1	2. Female	1. normal	0. no	0	1. intervention	18. lwala	1. Single Live birth		0. alive	Early	1	1	0
39	7	5	10	1. Married	1. primary	0. No	1. no	1. Yes	1. Father of the child you are carrying in womb	3. Labourer	4	1	2. Female	1. normal	0. no	1	1. intervention	2. acelela	1. Single Live birth		0. alive	Early	1	1	0
17	0	0	2	1. Married	1. primary	0. No	2. yes	1. Yes	1. Father of the child you are carrying in womb	4. Farmer	5	1	1. Male	2. lbw	0. no	1	0. control	21. orit	1. Single Live birth		0. alive	Late	0	0	1
16			8	1. Married	1. primary	1. Yes	2. yes	0. No	1. Father of the child you are carrying in womb	5. Other (specify) _____	4	1	1. Male		0. no	0	1. intervention	18. lwala	6. Alive but died		1. dead				0
23	2	2	4	1. Married	1. primary	0. No	1. no	1. Yes	1. Father of the child you are carrying in womb	4. Farmer	1	1	1. Male	1. normal	0. no	0	1. intervention	6. agweng_tb	1. Single Live birth		0. alive	Early	1	1	0
27	3	3	4	1. Married	1. primary	0. No	2. yes	1. Yes	1. Father of the child you are carrying in womb	4. Farmer	4	1	1. Male	1. normal	0. no	0	1. intervention	26. te_oburu_east	1. Single Live birth		0. alive	Early	1	1	0
17			2	1. Married	1. primary	0. No	2. yes	1. Yes	1. Father of the child you are carrying in womb	4. Farmer	2	1	2. Female	1. normal	0. no	0	1. intervention	26. te_oburu_east	1. Single Live birth		0. alive	Early	1	1	0
25	3	3	3	1. Married	2. >=secondary	0. No	2. yes	1. Yes	2. Yourself	4. Farmer	5	1	2. Female	1. normal	0. no	0	0. control	7. angolocom_north	1. Single Live birth		0. alive	Late	1	0	1
27	3	3	5	1. Married	1. primary	0. No	2. yes	1. Yes	1. Father of the child you are carrying in womb	4. Farmer	1	0	2. Female		0. no	1	1. intervention	18. lwala	1. Single Live birth		0. alive	Late	1	1	1
19			3	3. single	1. primary	0. No	2. yes	1. Yes	1. Father of the child you are carrying in womb		2	0	1. Male	1. normal	0. no	0	0. control	7. angolocom_north	1. Single Live birth		0. alive	Early	0	0	0
27	3	3	5	1. Married	1. primary	0. No	2. yes	1. Yes	1. Father of the child you are carrying in womb	4. Farmer	5	1	1. Male	1. normal	0. no	0	0. control	25. te_adwong_south	1. Single Live birth		0. alive	Early	1	1	0
17			2	1. Married	1. primary	0. No	2. yes	1. Yes	1. Father of the child you are carrying in womb	3. Labourer	2	1	2. Female	1. normal	0. no	0	1. intervention	27. te_oburu_west	1. Single Live birth		0. alive	Early	1	1	0
22	1	1	6	3. single	1. primary	0. No	2. yes	0. No	5. Other household member living at home		1	0	2. Female	1. normal	0. no	0	0. control	25. te_adwong_south	1. Single Live birth		0. alive	Late	1	1	0
31	3	3	5	1. Married	0. none	0. No	1. no	1. Yes	1. Father of the child you are carrying in womb	4. Farmer	1	1	2. Female		0. no	0	0. control	3. acelela_orit	1. Single Live birth		0. alive	Late	1	1	1
18	2	2	2	2. co-habiting	1. primary	0. No	2. yes	1. Yes	1. Father of the child you are carrying in womb	4. Farmer	4	0	2. Female	1. normal	0. no	0	1. intervention	8. angolocom_south	1. Single Live birth		0. alive	Late	1	0	1
26	4	4	6	1. Married	0. none	0. No	1. no	1. Yes	2. Yourself	4. Farmer	3	1	1. Male	1. normal	0. no	0	0. control	7. angolocom_north	1. Single Live birth		0. alive	Early	1	1	1
22	1	1	5	1. Married	1. primary	0. No	2. yes	1. Yes	1. Father of the child you are carrying in womb	1. salaried worker	5	1	1. Male	1. normal	0. no	0	1. intervention	26. te_oburu_east	1. Single Live birth		0. alive	Early	1	1	0
20	1	1	3	2. co-habiting	1. primary	0. No	2. yes	1. Yes	1. Father of the child you are carrying in womb	5. Other (specify) _____	5	1	2. Female	1. normal	0. no	0	0. control	24. te_adwong_north	1. Single Live birth		0. alive	Early	1	1	1
19			2	1. Married	1. primary	0. No	1. no	1. Yes	1. Father of the child you are carrying in womb	4. Farmer	3	1	1. Male	1. normal	0. no	0	1. intervention	18. lwala	1. Single Live birth		0. alive	Early	1	1	0
17			2	1. Married	0. none	0. No	1. no	0. No	1. Father of the child you are carrying in womb	4. Farmer	1	0	1. Male		0. no	0	1. intervention	8. angolocom_south	5. Still birth		0. alive				0
17			8	3. single	1. primary	0. No	2. yes	1. Yes	3. Older male relative		4	0	1. Male	1. normal	0. no	0	1. intervention	26. te_oburu_east	1. Single Live birth		0. alive	Late	0	0	0
18			3	1. Married	1. primary	0. No	2. yes	1. Yes	1. Father of the child you are carrying in womb	2. Businessman	5	1	1. Male	1. normal	0. no	0	0. control	7. angolocom_north	1. Single Live birth		0. alive	Early	1	1	0
25	4	0	6	1. Married	1. primary	0. No	2. yes	1. Yes	1. Father of the child you are carrying in womb	4. Farmer	5	1	1. Male	1. normal	0. no	0	1. intervention	26. te_oburu_east	1. Single Live birth		0. alive	Early	1	1	0
34	8	7	8	1. Married	0. none	0. No	2. yes	1. Yes	1. Father of the child you are carrying in womb	4. Farmer	3	1	2. Female	1. normal	0. no	0	0. control	15. bar_oganda_west	1. Single Live birth		0. alive	Early	1	1	1
19			2	1. Married	1. primary	0. No	1. no	0. No	1. Father of the child you are carrying in womb	4. Farmer	1	1	2. Female	1. normal	0. no	0	0. control	25. te_adwong_south	1. Single Live birth		0. alive	Late	1	1	0
19	1	1	3	1. Married	0. none	0. No	2. yes	1. Yes	1. Father of the child you are carrying in womb	5. Other (specify) _____	3	0	2. Female	1. normal	0. no	0	0. control	14. bar_oganda_abala_central	1. Single Live birth		0. alive	Late	1	1	0
30	5	5	3	1. Married	1. primary	0. No	1. no	0. No	1. Father of the child you are carrying in womb	2. Businessman	2	1	1. Male	1. normal	0. no	0	1. intervention	27. te_oburu_west	1. Single Live birth		0. alive	Late	1	1	1
28	4	4	6	1. Married	1. primary	0. No	2. yes	1. Yes	1. Father of the child you are carrying in womb	4. Farmer	5	0	2. Female	1. normal	0. no	0	1. intervention	8. angolocom_south	1. Single Live birth		0. alive	Early	1	1	1
24	2	2	4	1. Married	1. primary	0. No	1. no	1. Yes	1. Father of the child you are carrying in womb	3. Labourer	3	0	2. Female	1. normal	0. no	0	0. control	15. bar_oganda_west	1. Single Live birth		0. alive	Early	1	1	1
19	0	0	2	2. co-habiting	1. primary	0. No	1. no	1. Yes	1. Father of the child you are carrying in womb	4. Farmer	1	1	1. Male	1. normal	0. no	0	0. control	25. te_adwong_south	1. Single Live birth		0. alive	Early	0	0	0
37	5	5	3	2. co-habiting	0. none	0. No	2. yes	1. Yes	1. Father of the child you are carrying in womb	4. Farmer	2	0	2. Female	1. normal	0. no	0	0. control	15. bar_oganda_west	1. Single Live birth		0. alive	Late	1	1	1
17			2	1. Married	1. primary	0. No	1. no	1. Yes	1. Father of the child you are carrying in womb	3. Labourer	2	0	1. Male	1. normal	0. no	1	0. control	14. bar_oganda_abala_central	1. Single Live birth		0. alive	Late	1	1	0
22	2	2	4	1. Married	1. primary	0. No	1. no	1. Yes	2. Yourself	4. Farmer	2	1	1. Male		0. no	0	1. intervention	2. acelela	5. Still birth		0. alive				0
21	1	1	2	2. co-habiting	2. >=secondary	0. No	2. yes	1. Yes	1. Father of the child you are carrying in womb	1. salaried worker	5	1	2. Female	1. normal	0. no	0	0. control	14. bar_oganda_abala_central	1. Single Live birth		0. alive	Late	1	0	0
19			10	3. single	2. >=secondary	0. No	2. yes	1. Yes	1. Father of the child you are carrying in womb		4	1	2. Female		0. no	0	1. intervention	2. acelela	6. Alive but died		1. dead				0
31	3	3	8	1. Married	2. >=secondary	0. No	2. yes	1. Yes	1. Father of the child you are carrying in womb	4. Farmer	5	1	1. Male	1. normal	0. no	0	1. intervention	8. angolocom_south	1. Single Live birth		0. alive	Early	1	1	0
17			2	1. Married	1. primary	0. No	1. no	1. Yes	1. Father of the child you are carrying in womb	4. Farmer	2	0	1. Male	1. normal	0. no	0	1. intervention	18. lwala	1. Single Live birth		0. alive	Late	1	1	0
20			2	1. Married	1. primary	0. No	1. no	1. Yes	1. Father of the child you are carrying in womb	3. Labourer	5	1	1. Male		0. no	0	1. intervention	6. agweng_tb	1. Single Live birth		0. alive	Early	1	0	0
39	6	6	8	1. Married	1. primary	0. No	1. no	0. No	1. Father of the child you are carrying in womb	4. Farmer	1	1	1. Male	1. normal	0. no	0	0. control	21. orit	1. Single Live birth		0. alive	Early	1	1	0
37	5	3	7	1. Married	0. none	0. No	2. yes	1. Yes	1. Father of the child you are carrying in womb	4. Farmer	5	0	2. Female	1. normal	0. no	1	0. control	25. te_adwong_south	1. Single Live birth		1. dead	Late			1
40	9	9	9	1. Married	1. primary	0. No	1. no	1. Yes	2. Yourself	4. Farmer	2	0	2. Female	1. normal	0. no	0	1. intervention	2. acelela	1. Single Live birth		0. alive	Late	1	1	1
18			10	3. single	1. primary	0. No	2. yes	1. Yes	3. Older male relative		4	1	2. Female		0. no	0	1. intervention	2. acelela	6. Alive but died		1. dead				0
17	0	0	2	1. Married	1. primary	1. Yes	2. yes	1. Yes	1. Father of the child you are carrying in womb	5. Other (specify) _____	4	1	1. Male	1. normal	0. no	0	1. intervention	27. te_oburu_west	1. Single Live birth		0. alive	Early	1	1	1
22	2	2	4	1. Married	1. primary	1. Yes	2. yes	1. Yes	1. Father of the child you are carrying in womb	4. Farmer	1	0	2. Female	1. normal	0. no	0	1. intervention	18. lwala	1. Single Live birth		0. alive	Early	1	1	0
23	2	2	2	2. co-habiting	1. primary	1. Yes	2. yes	1. Yes	1. Father of the child you are carrying in womb	4. Farmer	5	0	2. Female	1. normal	0. no	0	0. control	24. te_adwong_north	1. Single Live birth		0. alive	Early	1	1	0
17			2	2. co-habiting	1. primary	0. No	2. yes	0. No	1. Father of the child you are carrying in womb	4. Farmer	5	1	1. Male	1. normal	0. no	0	1. intervention	27. te_oburu_west	1. Single Live birth		0. alive	Late	1	0	1
16	0	0	2	1. Married	1. primary	0. No	1. no	1. Yes	1. Father of the child you are carrying in womb	3. Labourer	1	1	2. Female	2. lbw	0. no	0	0. control	21. orit	1. Single Live birth		0. alive	Late	0	0	0
30	5	4	4	1. Married	1. primary	0. No	2. yes	1. Yes	1. Father of the child you are carrying in womb	4. Farmer	2	1	2. Female	1. normal	0. no	0	1. intervention	26. te_oburu_east	1. Single Live birth		0. alive	Early	1	1	1
16	0	0	2	1. Married	1. primary	0. No	1. no	1. Yes	1. Father of the child you are carrying in womb	4. Farmer	1	1	1. Male	1. normal	0. no	0	0. control	21. orit	1. Single Live birth		0. alive	Late	1	0	0
33	5	5	7	1. Married	0. none	0. No	1. no	1. Yes	1. Father of the child you are carrying in womb	4. Farmer	3	1	1. Male	1. normal	0. no	0	1. intervention	26. te_oburu_east	1. Single Live birth		0. alive	Early	1	1	0
30	4	2	5	1. Married	2. >=secondary	0. No	2. yes	1. Yes	2. Yourself	1. salaried worker	5	1	1. Male	1. normal	0. no	0	1. intervention	8. angolocom_south	1. Single Live birth		0. alive	Early	1	1	0
34	4	4	4	1. Married	1. primary	0. No	1. no	1. Yes	1. Father of the child you are carrying in womb	1. salaried worker	5	1	2. Female	1. normal	0. no	0	0. control	15. bar_oganda_west	1. Single Live birth		1. dead	Late			1
16			2	1. Married	1. primary	0. No	1. no	1. Yes	1. Father of the child you are carrying in womb	4. Farmer	1	1	2. Female	1. normal	0. no	0	1. intervention	6. agweng_tb	1. Single Live birth		0. alive	Late	1	1	1
20			5	1. Married	1. primary	0. No	1. no	1. Yes	1. Father of the child you are carrying in womb	4. Farmer	2	1	1. Male	1. normal	0. no	0	1. intervention	18. lwala	1. Single Live birth		0. alive	Late	0	0	0
21	0	0	2	1. Married	2. >=secondary	0. No	1. no	1. Yes	1. Father of the child you are carrying in womb	3. Labourer	2	1	1. Male	1. normal	0. no	0	1. intervention	2. acelela	1. Single Live birth		0. alive	Early	1	1	0
20	1	1	3	1. Married	1. primary	0. No	2. yes	1. Yes	1. Father of the child you are carrying in womb	5. Other (specify) _____	4	1	2. Female	1. normal	0. no	0	1. intervention	8. angolocom_south	1. Single Live birth		0. alive	Early	1	1	0
20	1	0	4	1. Married	1. primary	1. Yes	2. yes	0. No	1. Father of the child you are carrying in womb	4. Farmer	2	1	1. Male	1. normal	0. no	0	1. intervention	1. abala	1. Single Live birth		0. alive	Early	1	1	0
19	0	0	2	1. Married	1. primary	0. No	1. no	1. Yes	1. Father of the child you are carrying in womb	3. Labourer	2	1	1. Male	1. normal	0. no	1	0. control	3. acelela_orit	1. Single Live birth		0. alive	Late	1	1	0
17	0	0	2	1. Married	0. none	0. No	2. yes	1. Yes	1. Father of the child you are carrying in womb	4. Farmer	4	1	1. Male	1. normal	0. no	0	0. control	3. acelela_orit	1. Single Live birth		0. alive	Late	0	0	0
36	7	7	9	1. Married	0. none	0. No	1. no	1. Yes	1. Father of the child you are carrying in womb	4. Farmer	1	0	2. Female	1. normal	0. no	0	0. control	24. te_adwong_north	1. Single Live birth		0. alive	Early	1	1	0
21			2	1. Married	1. primary	0. No	2. yes	1. Yes	3. Older male relative	4. Farmer	2	1	2. Female	1. normal	1. yes	0	1. intervention	26. te_oburu_east	2. Multiple Live birth		0. alive	Early	1	0	0
25	2	2	4	1. Married	1. primary	0. No	1. no	1. Yes	1. Father of the child you are carrying in womb	2. Businessman	3	1	2. Female	1. normal	0. no	0	1. intervention	1. abala	1. Single Live birth		0. alive	Early	1	1	0
30	4	4	7	3. single	1. primary	0. No	2. yes	0. No	2. Yourself		4	1	2. Female	1. normal	0. no	0	1. intervention	8. angolocom_south	1. Single Live birth		0. alive	Early	1	1	1
18			2	1. Married	1. primary	0. No	2. yes	1. Yes	1. Father of the child you are carrying in womb	5. Other (specify) _____	4	0	1. Male		0. no	0	0. control	14. bar_oganda_abala_central	6. Alive but died		1. dead				0
32	8	5	9	1. Married	0. none	0. No	2. yes	1. Yes	1. Father of the child you are carrying in womb	3. Labourer	5	1	1. Male	1. normal	0. no	0	1. intervention	8. angolocom_south	1. Single Live birth		0. alive	Early	1	1	0
27	2	1	7	1. Married	1. primary	0. No	2. yes	1. Yes	1. Father of the child you are carrying in womb	4. Farmer	5	1	2. Female	1. normal	0. no	0	0. control	24. te_adwong_north	1. Single Live birth		0. alive	Early	1	1	1
20			10	1. Married	1. primary	1. Yes	2. yes	1. Yes	7. Other, specify	4. Farmer	3	1	2. Female	1. normal	0. no	0	1. intervention	1. abala	1. Single Live birth		0. alive	Early	1	1	0
21	1	1	3	1. Married	1. primary	0. No	1. no	1. Yes	1. Father of the child you are carrying in womb	1. salaried worker	5	1	2. Female	1. normal	0. no	0	1. intervention	2. acelela	1. Single Live birth		0. alive	Late	1	1	0
35	4	4	9	1. Married	1. primary	0. No	1. no	1. Yes	1. Father of the child you are carrying in womb	2. Businessman	4	1	1. Male	1. normal	0. no	0	0. control	14. bar_oganda_abala_central	1. Single Live birth		0. alive	Early	1	1	0
38	5	3	5	1. Married	0. none	1. Yes	2. yes	0. No	1. Father of the child you are carrying in womb	4. Farmer	5	0	1. Male		0. no	0	1. intervention	1. abala	6. Alive but died		1. dead				0
20	1	1	9	1. Married	1. primary	0. No	2. yes	1. Yes	1. Father of the child you are carrying in womb	4. Farmer	4	1	1. Male	1. normal	0. no	0	1. intervention	26. te_oburu_east	1. Single Live birth		0. alive	Late	1	0	1
20	0	0	1	3. single	1. primary	0. No	2. yes	1. Yes	2. Yourself		4	0			0. no	0	1. intervention	27. te_oburu_west	.l. LTFU						0
23	0	0	4	1. Married	2. >=secondary	0. No	2. yes	1. Yes	1. Father of the child you are carrying in womb	2. Businessman	5	0	1. Male		0. no	0	1. intervention	2. acelela	1. Single Live birth		0. alive	Late	1	0	0
17	2	2	14	3. single	1. primary	0. No	1. no	0. No	7. Other, specify		1	0	2. Female	1. normal	0. no	0	1. intervention	18. lwala	1. Single Live birth		0. alive	Late	1	1	1
22	2	2	5	1. Married	1. primary	0. No	2. yes	1. Yes	1. Father of the child you are carrying in womb	4. Farmer	4	1	2. Female	1. normal	0. no	0	0. control	14. bar_oganda_abala_central	1. Single Live birth		0. alive	Early	1	1	0
29	4	4	7	1. Married	1. primary	0. No	1. no	1. Yes	1. Father of the child you are carrying in womb	4. Farmer	3	0	1. Male	1. normal	0. no	0	0. control	25. te_adwong_south	1. Single Live birth		0. alive	Early	1	1	0
25	2	2	2	2. co-habiting	1. primary	0. No	2. yes	0. No	1. Father of the child you are carrying in womb	4. Farmer	3	1	2. Female	1. normal	0. no	0	0. control	3. acelela_orit	1. Single Live birth		0. alive	Early	0	0	1
25	3	3	5	1. Married	1. primary	0. No	2. yes	1. Yes	1. Father of the child you are carrying in womb	3. Labourer	5	0	1. Male	1. normal	0. no	0	1. intervention	18. lwala	1. Single Live birth		0. alive	Early	1	1	0
45	11	11	10	1. Married	1. primary	0. No	1. no	1. Yes	1. Father of the child you are carrying in womb	4. Farmer	5	1	2. Female		0. no	0	1. intervention	27. te_oburu_west	1. Single Live birth		0. alive	Early	1	1	1
20			2	2. co-habiting	1. primary	0. No	2. yes	1. Yes	1. Father of the child you are carrying in womb	5. Other (specify) _____	2	1	1. Male	1. normal	0. no	0	0. control	7. angolocom_north	1. Single Live birth		0. alive	Early	1	1	0
20	1	1	3	1. Married	1. primary	0. No	1. no	1. Yes	1. Father of the child you are carrying in womb	4. Farmer	2	1	1. Male	1. normal	0. no	1	0. control	7. angolocom_north	1. Single Live birth		0. alive	Early	1	0	0
32	4	4	3	1. Married	0. none	0. No	1. no	0. No	1. Father of the child you are carrying in womb	4. Farmer	1	0	2. Female	1. normal	0. no	0	1. intervention	27. te_oburu_west	1. Single Live birth		0. alive	Late	1	1	1
20	1	1	3	1. Married	1. primary	0. No	1. no	1. Yes	1. Father of the child you are carrying in womb	4. Farmer	1	1	2. Female	2. lbw	0. no	0	0. control	15. bar_oganda_west	1. Single Live birth		0. alive	Late	1	1	0
30	4	4	6	3. single	1. primary	0. No	1. no	1. Yes	2. Yourself		2	1	2. Female	1. normal	0. no	0	1. intervention	2. acelela	1. Single Live birth		0. alive	Late	1	1	1
22			2	2. co-habiting	1. primary	0. No	2. yes	1. Yes	1. Father of the child you are carrying in womb	2. Businessman	1	1	2. Female	1. normal	0. no	0	1. intervention	26. te_oburu_east	1. Single Live birth		0. alive	Early	1	1	0
21	1	0	5	1. Married	1. primary	0. No	2. yes	1. Yes	1. Father of the child you are carrying in womb	5. Other (specify) _____	4	1	1. Male		0. no	0	1. intervention	8. angolocom_south	5. Still birth		0. alive				0
21	1	1	8	1. Married	1. primary	0. No	2. yes	1. Yes	1. Father of the child you are carrying in womb	4. Farmer	5	1	1. Male	1. normal	0. no	0	1. intervention	6. agweng_tb	1. Single Live birth		0. alive	Early	1	1	0
18			1	3. single	1. primary	0. No	2. yes	1. Yes	3. Older male relative		2	1	2. Female	1. normal	0. no	0	1. intervention	27. te_oburu_west	1. Single Live birth		0. alive	Early	1	1	0
18			5	1. Married	1. primary	0. No	2. yes	1. Yes	1. Father of the child you are carrying in womb	5. Other (specify) _____	4	1	2. Female	1. normal	0. no	0	1. intervention	26. te_oburu_east	1. Single Live birth		0. alive	Late	1	1	1
18	1	1	3	1. Married	0. none	0. No	2. yes	1. Yes	1. Father of the child you are carrying in womb	4. Farmer	4	1	2. Female	1. normal	0. no	0	0. control	21. orit	1. Single Live birth		0. alive	Late	1	1	0
18	0	0	2	1. Married	0. none	0. No	1. no	1. Yes	1. Father of the child you are carrying in womb	4. Farmer	1	0	2. Female	2. lbw	0. no	0	1. intervention	18. lwala	1. Single Live birth		0. alive	Early	0	0	0
16			6	2. co-habiting	1. primary	0. No	1. no	1. Yes	3. Older male relative	4. Farmer	1	1	2. Female	1. normal	0. no	1	1. intervention	2. acelela	1. Single Live birth		0. alive	Late	1	1	1
21	2	1	5	1. Married	1. primary	0. No	2. yes	0. No	1. Father of the child you are carrying in womb	3. Labourer	5	1	1. Male	1. normal	0. no	0	1. intervention	18. lwala	1. Single Live birth		0. alive	Early	1	1	1
28	5	5	7	1. Married	1. primary	1. Yes	1. no	1. Yes	1. Father of the child you are carrying in womb	4. Farmer	5	1	1. Male	1. normal	0. no	0	1. intervention	1. abala	1. Single Live birth		0. alive	Early	1	1	1
23	2	2	3	1. Married	1. primary	0. No	2. yes	1. Yes	1. Father of the child you are carrying in womb	5. Other (specify) _____	4	1	1. Male	1. normal	0. no	0	0. control	24. te_adwong_north	1. Single Live birth		0. alive	Late	1	1	0
20	1	1	3	1. Married	2. >=secondary	0. No	2. yes	1. Yes	1. Father of the child you are carrying in womb	4. Farmer	5	0	2. Female	1. normal	0. no	0	0. control	24. te_adwong_north	1. Single Live birth		0. alive	Early	1	1	0
32	5	5	7	1. Married	1. primary	1. Yes	2. yes	0. No	1. Father of the child you are carrying in womb	4. Farmer	5	1	1. Male	1. normal	0. no	0	1. intervention	1. abala	1. Single Live birth		0. alive	Late	1	1	0
25	2	2	9	2. co-habiting	1. primary	0. No	2. yes	1. Yes	1. Father of the child you are carrying in womb	3. Labourer	5	1	1. Male	1. normal	0. no	0	0. control	21. orit	1. Single Live birth		0. alive	Late	1	0	0
29	4	4	6	1. Married	0. none	0. No	1. no	1. Yes	1. Father of the child you are carrying in womb	4. Farmer	5	1	2. Female	1. normal	0. no	0	0. control	24. te_adwong_north	1. Single Live birth		0. alive	Early	1	1	0
26	2	2	3	1. Married	0. none	0. No	1. no	1. Yes	1. Father of the child you are carrying in womb	4. Farmer	1	1	1. Male	2. lbw	0. no	0	0. control	24. te_adwong_north	1. Single Live birth		0. alive	Early	1	1	0
17			2	1. Married	1. primary	0. No	2. yes	1. Yes	1. Father of the child you are carrying in womb	4. Farmer	1	0	1. Male	1. normal	0. no	1	1. intervention	27. te_oburu_west	1. Single Live birth		0. alive	Late	1	1	0
31	4	4	7	1. Married	1. primary	1. Yes	2. yes	0. No	1. Father of the child you are carrying in womb	2. Businessman	5	1	1. Male	1. normal	0. no	0	1. intervention	6. agweng_tb	1. Single Live birth		0. alive	Late	1	1	1
23	1	1	2	1. Married	1. primary	0. No	2. yes	1. Yes	1. Father of the child you are carrying in womb	4. Farmer	1	0	2. Female	1. normal	0. no	0	1. intervention	26. te_oburu_east	1. Single Live birth		0. alive	Late	1	1	0
40	7	7	5	1. Married	0. none	0. No	1. no	1. Yes	1. Father of the child you are carrying in womb	4. Farmer	2	1	2. Female	1. normal	0. no	0	1. intervention	6. agweng_tb	1. Single Live birth		0. alive	Early	1	1	1
19	0	0	4	1. Married	1. primary	1. Yes	1. no	1. Yes	1. Father of the child you are carrying in womb	2. Businessman	5	1	1. Male	1. normal	0. no	0	1. intervention	2. acelela	1. Single Live birth		0. alive	Early	1	1	0
19	0	0	12	1. Married	2. >=secondary	0. No	2. yes	1. Yes	3. Older male relative	1. salaried worker	5	1	1. Male	1. normal	0. no	0	0. control	21. orit	1. Single Live birth		0. alive	Late	0	0	0
16	0	0	7	3. single	1. primary	0. No	1. no	1. Yes	7. Other, specify		2	1	2. Female	1. normal	0. no	0	1. intervention	2. acelela	1. Single Live birth		0. alive	Early	0	0	0
16			5	1. Married	1. primary	0. No	1. no	1. Yes	1. Father of the child you are carrying in womb	4. Farmer	1	1	2. Female	1. normal	0. no	1	1. intervention	1. abala	1. Single Live birth		0. alive	Early	1	1	0
24	8	6	5	1. Married	1. primary	0. No	1. no	0. No	1. Father of the child you are carrying in womb	4. Farmer	1	1	2. Female	1. normal	0. no	0	1. intervention	27. te_oburu_west	1. Single Live birth		0. alive	Late	1	0	1
17			2	1. Married	1. primary	0. No	1. no	1. Yes	3. Older male relative	5. Other (specify) _____	5	1	1. Male		0. no	0	1. intervention	6. agweng_tb	1. Single Live birth		0. alive	Late			0
25	4	4	7	1. Married	1. primary	0. No	2. yes	1. Yes	1. Father of the child you are carrying in womb	4. Farmer	4	1	2. Female	1. normal	0. no	0	0. control	14. bar_oganda_abala_central	1. Single Live birth		0. alive	Late	0	0	1
20	2	2	4	1. Married	1. primary	0. No	1. no	1. Yes	1. Father of the child you are carrying in womb	4. Farmer	1	1	2. Female	1. normal	0. no	0	1. intervention	1. abala	1. Single Live birth		0. alive	Early	1	1	0
28	5	5	7	1. Married	1. primary	0. No	2. yes	1. Yes	1. Father of the child you are carrying in womb	4. Farmer	2	0	1. Male	1. normal	0. no	0	0. control	25. te_adwong_south	1. Single Live birth		0. alive	Early	1	1	0
25	2	1	3	2. co-habiting	1. primary	0. No	1. no	1. Yes	1. Father of the child you are carrying in womb	4. Farmer	1	1	2. Female	2. lbw	0. no	0	1. intervention	8. angolocom_south	1. Single Live birth		0. alive	Early	1	0	0
24			3	2. co-habiting	1. primary	0. No	2. yes	1. Yes	1. Father of the child you are carrying in womb	4. Farmer	5	1	1. Male	1. normal	0. no	0	0. control	7. angolocom_north	1. Single Live birth		0. alive	Early	1	0	0
32	4	4	10	1. Married	1. primary	0. No	2. yes	1. Yes	1. Father of the child you are carrying in womb	4. Farmer	5	1	2. Female	1. normal	0. no	0	0. control	14. bar_oganda_abala_central	1. Single Live birth		0. alive	Late	0	0	1
22	1	1	3	2. co-habiting	0. none	0. No	1. no	1. Yes	1. Father of the child you are carrying in womb	4. Farmer	1	0	2. Female	1. normal	0. no	0	0. control	25. te_adwong_south	1. Single Live birth		0. alive	Late	1	1	0
23	2	2	5	1. Married	0. none	0. No	1. no	0. No	1. Father of the child you are carrying in womb	4. Farmer	2	0	2. Female	1. normal	0. no	0	0. control	7. angolocom_north	1. Single Live birth		0. alive	Early	1	1	1
35	7	7	4	1. Married	0. none	0. No	2. yes	1. Yes	1. Father of the child you are carrying in womb	4. Farmer	4	1	2. Female	1. normal	0. no	1	0. control	15. bar_oganda_west	1. Single Live birth		0. alive	Late	1	1	1
43	9	9	6	1. Married	1. primary	0. No	1. no	1. Yes	1. Father of the child you are carrying in womb	4. Farmer	2	0	1. Male	1. normal	0. no	0	0. control	7. angolocom_north	1. Single Live birth		0. alive	Late	1	1	1
24	2	2	4	1. Married	1. primary	0. No	1. no	1. Yes	1. Father of the child you are carrying in womb	4. Farmer	2	1	2. Female	2. lbw	0. no	1	1. intervention	18. lwala	1. Single Live birth		0. alive	Early	1	1	0
18			7	3. single	1. primary	0. No	1. no	1. Yes	1. Father of the child you are carrying in womb		4	1	2. Female	1. normal	0. no	0	0. control	14. bar_oganda_abala_central	1. Single Live birth		0. alive	Early	0	0	0
19	1	1	3	1. Married	1. primary	0. No	2. yes	0. No	1. Father of the child you are carrying in womb	4. Farmer	1	0	1. Male		0. no	1	0. control	25. te_adwong_south	1. Single Live birth		1. dead				0
23	4	4	3	1. Married	0. none	0. No	2. yes	1. Yes	1. Father of the child you are carrying in womb	4. Farmer	3	1	1. Male	1. normal	0. no	0	1. intervention	18. lwala	1. Single Live birth		0. alive	Late	1	0	0
18	0	0	2	1. Married	1. primary	0. No	1. no	1. Yes	1. Father of the child you are carrying in womb	3. Labourer	1	1	2. Female	1. normal	0. no	0	0. control	21. orit	1. Single Live birth		0. alive	Early	1	1	0
25	1	1	3	1. Married	2. >=secondary	0. No	2. yes	0. No	1. Father of the child you are carrying in womb	4. Farmer	5	1	1. Male	1. normal	0. no	1	0. control	7. angolocom_north	1. Single Live birth		0. alive	Early	0	0	1
17			5	3. single	1. primary	0. No	1. no	0. No	7. Other, specify		2	1	2. Female	1. normal	0. no	0	0. control	7. angolocom_north	1. Single Live birth		0. alive	Early	1	1	1
29	2	2	5	1. Married	2. >=secondary	1. Yes	2. yes	1. Yes	1. Father of the child you are carrying in womb	1. salaried worker	5	1	2. Female	1. normal	0. no	0	1. intervention	1. abala	1. Single Live birth		0. alive	Early	1	1	1
30	5	5	6	1. Married	1. primary	0. No	1. no	1. Yes	1. Father of the child you are carrying in womb	4. Farmer	1	1	2. Female	1. normal	0. no	0	1. intervention	2. acelela	1. Single Live birth		0. alive	Early	1	0	0
37	9	8	10	1. Married	1. primary	0. No	1. no	1. Yes	2. Yourself	4. Farmer	3	1	1. Male		0. no	0	0. control	7. angolocom_north	1. Single Live birth		0. alive	Late	1	1	0
17			1	2. co-habiting	1. primary	0. No	1. no	1. Yes	1. Father of the child you are carrying in womb	1. salaried worker	1	1	2. Female	2. lbw	0. no	1	1. intervention	2. acelela	1. Single Live birth		1. dead	Late			0
25	5	4	6	1. Married	0. none	0. No	1. no	1. Yes	1. Father of the child you are carrying in womb	4. Farmer	3	1	1. Male	1. normal	0. no	0	0. control	15. bar_oganda_west	1. Single Live birth		0. alive	Early	1	1	1
20	1	1	5	1. Married	1. primary	0. No	1. no	1. Yes	1. Father of the child you are carrying in womb	4. Farmer	2	1	2. Female	1. normal	0. no	0	0. control	14. bar_oganda_abala_central	1. Single Live birth		1. dead	Late			0
35	5	5	7	1. Married	0. none	0. No	2. yes	1. Yes	1. Father of the child you are carrying in womb	4. Farmer	4	0	1. Male	1. normal	0. no	0	1. intervention	2. acelela	1. Single Live birth		0. alive	Early	1	1	0
35	6	6	3	1. Married	1. primary	0. No	2. yes	1. Yes	1. Father of the child you are carrying in womb	4. Farmer	2	1	2. Female	1. normal	0. no	0	1. intervention	8. angolocom_south	1. Single Live birth		0. alive	Early	1	1	1
24	3	3	4	1. Married	1. primary	0. No	2. yes	1. Yes	1. Father of the child you are carrying in womb	4. Farmer	3	1	1. Male	1. normal	0. no	0	0. control	21. orit	1. Single Live birth		0. alive	Early	1	0	0
28	4	4	7	1. Married	1. primary	1. Yes	2. yes	1. Yes	1. Father of the child you are carrying in womb	4. Farmer	3	1	2. Female	1. normal	0. no	0	1. intervention	1. abala	1. Single Live birth		0. alive	Late	1	1	1
24	3	3	5	1. Married	1. primary	0. No	2. yes	1. Yes	1. Father of the child you are carrying in womb	4. Farmer	1	0	1. Male	1. normal	0. no	0	1. intervention	26. te_oburu_east	1. Single Live birth		0. alive	Early	1	1	1
23	2	2	5	3. single	1. primary	0. No	2. yes	1. Yes	4. Older female relative		2	1	2. Female		0. no	0	0. control	25. te_adwong_south	1. Single Live birth		0. alive	Early	1	1	0
21	1	1	3	1. Married	1. primary	1. Yes	1. no	0. No	1. Father of the child you are carrying in womb	4. Farmer	3	1	2. Female	1. normal	0. no	0	1. intervention	1. abala	1. Single Live birth		0. alive	Early	1	1	0
24	3	3	3	1. Married	1. primary	0. No	2. yes	1. Yes	1. Father of the child you are carrying in womb	2. Businessman	5	0	1. Male	1. normal	0. no	0	0. control	15. bar_oganda_west	1. Single Live birth		0. alive	Early	1	1	1
32	5	5	7	1. Married	0. none	0. No	1. no	1. Yes	1. Father of the child you are carrying in womb	4. Farmer	2	1	1. Male	1. normal	0. no	0	1. intervention	1. abala	1. Single Live birth		0. alive	Early	1	1	0
33	7	5	5	1. Married	1. primary	1. Yes	1. no	0. No	1. Father of the child you are carrying in womb	4. Farmer	2	0	2. Female	1. normal	0. no	0	1. intervention	27. te_oburu_west	1. Single Live birth		0. alive	Early	1	1	0
21	1	1	3	1. Married	1. primary	0. No	2. yes	0. No	1. Father of the child you are carrying in womb	4. Farmer	2	1	1. Male		0. no	1	1. intervention	27. te_oburu_west	1. Single Live birth		0. alive	Late	1	1	0
17			2	1. Married	1. primary	0. No	2. yes	1. Yes	1. Father of the child you are carrying in womb	4. Farmer	2	1	2. Female	1. normal	0. no	0	1. intervention	27. te_oburu_west	1. Single Live birth		0. alive	Early	1	0	0
26	2	2	4	2. co-habiting	1. primary	0. No	2. yes	1. Yes	1. Father of the child you are carrying in womb	4. Farmer	3	1	1. Male	1. normal	0. no	0	1. intervention	27. te_oburu_west	1. Single Live birth		0. alive	Early	1	1	1
38	5	5	2	1. Married	1. primary	0. No	2. yes	0. No	1. Father of the child you are carrying in womb	1. salaried worker	2	1	2. Female	1. normal	0. no	0	1. intervention	8. angolocom_south	1. Single Live birth		0. alive	Early	1	1	0
19	2	2	4	1. Married	0. none	0. No	1. no	0. No	1. Father of the child you are carrying in womb	4. Farmer	2	0	2. Female	1. normal	0. no	0	0. control	21. orit	1. Single Live birth		0. alive	Late	1	0	1
20	1	1	3	1. Married	1. primary	0. No	1. no	0. No	1. Father of the child you are carrying in womb	4. Farmer	1	1	1. Male	1. normal	0. no	0	0. control	7. angolocom_north	1. Single Live birth		0. alive	Early	1	1	0
32	6	6	6	1. Married	0. none	0. No	2. yes	1. Yes	2. Yourself	4. Farmer	3	0	2. Female	1. normal	0. no	0	0. control	15. bar_oganda_west	1. Single Live birth		0. alive	Late	1	1	0
38	7	7	9	1. Married	1. primary	0. No	2. yes	1. Yes	1. Father of the child you are carrying in womb	4. Farmer	3	1	2. Female	1. normal	0. no	0	0. control	14. bar_oganda_abala_central	1. Single Live birth		0. alive	Early	1	1	0
18			2	1. Married	1. primary	0. No	2. yes	1. Yes	1. Father of the child you are carrying in womb	4. Farmer	2	1	1. Male	1. normal	0. no	0	0. control	15. bar_oganda_west	1. Single Live birth		0. alive	Early	1	1	1
21	1	1	3	1. Married	1. primary	0. No	2. yes	1. Yes	1. Father of the child you are carrying in womb	4. Farmer	4	0	1. Male		0. no	0	1. intervention	2. acelela	1. Single Live birth		0. alive	Late	1	1	1
23	1	1	3	1. Married	1. primary	1. Yes	2. yes	1. Yes	1. Father of the child you are carrying in womb	4. Farmer	4	1	1. Male	1. normal	0. no	0	1. intervention	27. te_oburu_west	1. Single Live birth		0. alive	Late	1	1	0
24	2	2	15	3. single	1. primary	0. No	2. yes	1. Yes	1. Father of the child you are carrying in womb		2	0	1. Male	1. normal	0. no	0	1. intervention	2. acelela	1. Single Live birth		0. alive	Early	1	1	0
19	0	0	2	1. Married	1. primary	0. No	1. no	1. Yes	1. Father of the child you are carrying in womb	4. Farmer	1	0	2. Female	1. normal	0. no	0	0. control	21. orit	1. Single Live birth		0. alive	Early	0	0	0
28	4	4	6	1. Married	1. primary	0. No	1. no	1. Yes	1. Father of the child you are carrying in womb	4. Farmer	2	0	1. Male	1. normal	0. no	0	0. control	7. angolocom_north	1. Single Live birth		0. alive	Early	1	1	0
20	2	2	4	1. Married	0. none	0. No	1. no	1. Yes	2. Yourself	4. Farmer	1	0	2. Female	1. normal	0. no	0	0. control	24. te_adwong_north	1. Single Live birth		0. alive	Late	0	0	0
32	5	5	7	1. Married	1. primary	0. No	2. yes	1. Yes	1. Father of the child you are carrying in womb	4. Farmer	3	1	2. Female		0. no	0	1. intervention	18. lwala	5. Still birth		0. alive				0
19	0	0	2	2. co-habiting	1. primary	0. No	1. no	1. Yes	1. Father of the child you are carrying in womb	4. Farmer	2	1	1. Male	1. normal	0. no	0	1. intervention	8. angolocom_south	1. Single Live birth		0. alive	Late	1	0	0
21	1	1	3	1. Married	1. primary	0. No	2. yes	1. Yes	1. Father of the child you are carrying in womb	4. Farmer	3	0	1. Male	1. normal	0. no	0	1. intervention	1. abala	1. Single Live birth		0. alive	Late	1	1	1
19	1	1	3	1. Married	1. primary	0. No	1. no	1. Yes	1. Father of the child you are carrying in womb	4. Farmer	2	0	2. Female	2. lbw	0. no	0	1. intervention	2. acelela	1. Single Live birth		0. alive	Late	1	1	0
33	6	6	6	3. single	1. primary	0. No	1. no	1. Yes	2. Yourself		2	1	2. Female	1. normal	0. no	0	1. intervention	2. acelela	1. Single Live birth		0. alive	Early	1	1	1
22	2	2	4	1. Married	2. >=secondary	0. No	1. no	1. Yes	1. Father of the child you are carrying in womb	4. Farmer	5	1	2. Female	1. normal	0. no	0	0. control	3. acelela_orit	1. Single Live birth		0. alive	Early	1	1	0
40	3	3	4	1. Married	1. primary	0. No	1. no	1. Yes	1. Father of the child you are carrying in womb	3. Labourer	3	1	2. Female	1. normal	0. no	0	1. intervention	2. acelela	1. Single Live birth		0. alive	Late	1	1	0
29	4	4	2	2. co-habiting	0. none	0. No	2. yes	1. Yes	1. Father of the child you are carrying in womb	5. Other (specify) _____	4	1	2. Female	1. normal	0. no	0	1. intervention	8. angolocom_south	1. Single Live birth		0. alive	Early	1	1	0
26	3	3	4	2. co-habiting	0. none	0. No	1. no	0. No	1. Father of the child you are carrying in womb	4. Farmer	1	1	1. Male	1. normal	0. no	0	1. intervention	8. angolocom_south	1. Single Live birth		0. alive	Early	1	1	0
23	2	2	5	1. Married	2. >=secondary	0. No	2. yes	1. Yes	1. Father of the child you are carrying in womb	4. Farmer	5	0	1. Male	1. normal	0. no	0	0. control	24. te_adwong_north	1. Single Live birth		0. alive	Early	1	1	0
31	5	5	7	1. Married	1. primary	0. No	2. yes	1. Yes	1. Father of the child you are carrying in womb	4. Farmer	4	1	1. Male	1. normal	0. no	0	0. control	14. bar_oganda_abala_central	1. Single Live birth		0. alive	Early	0	0	1
25	5	5	7	1. Married	0. none	0. No	1. no	0. No	1. Father of the child you are carrying in womb	4. Farmer	1	0	1. Male	1. normal	0. no	0	0. control	25. te_adwong_south	1. Single Live birth		0. alive	Early	1	1	0
21			1	3. single	2. >=secondary	0. No	1. no	1. Yes	1. Father of the child you are carrying in womb		1	0	2. Female	1. normal	0. no	0	1. intervention	2. acelela	1. Single Live birth		0. alive	Late	1	1	0
24			2	1. Married	1. primary	0. No	2. yes	1. Yes	1. Father of the child you are carrying in womb	5. Other (specify) _____	5	1	1. Male	1. normal	0. no	0	0. control	24. te_adwong_north	1. Single Live birth		0. alive	Early	1	1	0
34	5	5	7	1. Married	1. primary	0. No	1. no	0. No	1. Father of the child you are carrying in womb	4. Farmer	5	1	2. Female	1. normal	0. no	0	1. intervention	18. lwala	1. Single Live birth		0. alive	Early	1	1	1
31	2	2	5	1. Married	2. >=secondary	0. No	2. yes	1. Yes	1. Father of the child you are carrying in womb	2. Businessman	5	1	1. Male	1. normal	0. no	0	0. control	21. orit	1. Single Live birth		0. alive	Early	0	0	1
20	2	1	3	1. Married	1. primary	1. Yes	1. no	1. Yes	1. Father of the child you are carrying in womb	1. salaried worker	2	0	2. Female		0. no	0	1. intervention	1. abala	5. Still birth		0. alive				0
23	2	2	5	1. Married	1. primary	0. No	2. yes	1. Yes	1. Father of the child you are carrying in womb	4. Farmer	3	0	2. Female	1. normal	0. no	0	1. intervention	26. te_oburu_east	1. Single Live birth		0. alive	Early	0	0	0
30	2	2	6	1. Married	1. primary	0. No	1. no	1. Yes	1. Father of the child you are carrying in womb	4. Farmer	1	0	1. Male		0. no	0	0. control	25. te_adwong_south	5. Still birth		0. alive				0
35	4	4	3	1. Married	0. none	1. Yes	1. no	1. Yes	1. Father of the child you are carrying in womb	4. Farmer	5	0	2. Female	1. normal	0. no	0	1. intervention	27. te_oburu_west	1. Single Live birth		0. alive	Late	1	1	1
29	5	5	7	1. Married	1. primary	0. No	2. yes	1. Yes	1. Father of the child you are carrying in womb	4. Farmer	4	1	2. Female	1. normal	0. no	0	1. intervention	1. abala	1. Single Live birth		0. alive	Early	1	1	0
33	7	7	9	1. Married	1. primary	0. No	2. yes	0. No	1. Father of the child you are carrying in womb	4. Farmer	1	0	2. Female	1. normal	0. no	0	0. control	25. te_adwong_south	1. Single Live birth		0. alive	Late	0	1	1
21	2	2	4	1. Married	1. primary	1. Yes	1. no	1. Yes	1. Father of the child you are carrying in womb	5. Other (specify) _____	2	1	1. Male	1. normal	0. no	0	1. intervention	1. abala	1. Single Live birth		0. alive	Early	1	1	0
33	5	5	6	1. Married	1. primary	0. No	2. yes	0. No	1. Father of the child you are carrying in womb	4. Farmer	3	0	2. Female	1. normal	0. no	0	0. control	21. orit	1. Single Live birth		0. alive	Early	1	0	1
19	0	0	2	1. Married	1. primary	0. No	2. yes	1. Yes	1. Father of the child you are carrying in womb	4. Farmer	1	1	2. Female	1. normal	0. no	0	1. intervention	26. te_oburu_east	1. Single Live birth		0. alive	Early	1	1	0
19			2	2. co-habiting	1. primary	0. No	1. no	1. Yes	1. Father of the child you are carrying in womb	4. Farmer	3	1	2. Female	1. normal	0. no	0	1. intervention	2. acelela	1. Single Live birth		0. alive	Late	1	1	0
17	0	0	5	3. single	2. >=secondary	0. No	2. yes	1. Yes	3. Older male relative		2	1	2. Female	1. normal	0. no	0	0. control	25. te_adwong_south	1. Single Live birth		0. alive	Late	1	1	1
30	5	5	7	1. Married	1. primary	0. No	2. yes	1. Yes	1. Father of the child you are carrying in womb	3. Labourer	4	1	2. Female	1. normal	0. no	0	0. control	14. bar_oganda_abala_central	1. Single Live birth		0. alive	Early	1	1	0
22	1	1	3	1. Married	1. primary	0. No	2. yes	1. Yes	1. Father of the child you are carrying in womb	5. Other (specify) _____	4	1	1. Male	1. normal	0. no	0	0. control	25. te_adwong_south	1. Single Live birth		0. alive	Early	1	1	0
17			11	1. Married	1. primary	1. Yes	2. yes	1. Yes	3. Older male relative	5. Other (specify) _____	5	1	1. Male	1. normal	0. no	1	1. intervention	1. abala	1. Single Live birth		0. alive	Late	1	1	0
18			3	2. co-habiting	1. primary	0. No	2. yes	0. No	1. Father of the child you are carrying in womb	4. Farmer	4	0	1. Male	1. normal	0. no	0	0. control	7. angolocom_north	1. Single Live birth		0. alive	Early	0	0	0
30	5	5	7	1. Married	1. primary	0. No	1. no	1. Yes	1. Father of the child you are carrying in womb	5. Other (specify) _____	4	0	2. Female	1. normal	0. no	0	1. intervention	6. agweng_tb	1. Single Live birth		0. alive	Early	1	1	0
21	2	2	4	1. Married	1. primary	0. No	2. yes	1. Yes	1. Father of the child you are carrying in womb	3. Labourer	2	0	1. Male	1. normal	0. no	0	0. control	3. acelela_orit	1. Single Live birth		0. alive	Late	1	1	0
18			2	2. co-habiting	2. >=secondary	1. Yes	2. yes	1. Yes	1. Father of the child you are carrying in womb	5. Other (specify) _____	2	1	2. Female	1. normal	0. no	0	1. intervention	6. agweng_tb	1. Single Live birth		0. alive	Early	1	1	0
25	2	2	4	1. Married	1. primary	0. No	2. yes	1. Yes	1. Father of the child you are carrying in womb	4. Farmer	1	1	1. Male	1. normal	0. no	0	1. intervention	18. lwala	1. Single Live birth		0. alive	Early	1	1	0
43	8	6	8	1. Married	0. none	0. No	1. no	0. No	2. Yourself	4. Farmer	2	1	2. Female	1. normal	0. no	0	0. control	15. bar_oganda_west	1. Single Live birth		0. alive	Early	1	1	1
20	1	1	6	2. co-habiting	2. >=secondary	0. No	2. yes	0. No	1. Father of the child you are carrying in womb	4. Farmer	2	1	2. Female		0. no	0	1. intervention	18. lwala	1. Single Live birth		0. alive	Late	1	1	0
33	5	5	7	1. Married	1. primary	0. No	1. no	1. Yes	1. Father of the child you are carrying in womb	4. Farmer	2	1	1. Male	1. normal	0. no	0	0. control	15. bar_oganda_west	1. Single Live birth		0. alive	Late	1	1	0
30	4	3	5	1. Married	1. primary	0. No	2. yes	1. Yes	1. Father of the child you are carrying in womb	2. Businessman	5	0	2. Female		0. no	0	1. intervention	6. agweng_tb	5. Still birth		0. alive				0
17			1	3. single	1. primary	0. No	1. no	0. No	7. Other, specify		1	0	1. Male	1. normal	0. no	0	0. control	25. te_adwong_south	1. Single Live birth		0. alive	Early	1	1	0
28	5	5	7	1. Married	1. primary	0. No	2. yes	0. No	2. Yourself	4. Farmer	5	0	2. Female	1. normal	0. no	0	0. control	25. te_adwong_south	1. Single Live birth		0. alive	Early	1	1	0
20	1	1	3	1. Married	1. primary	0. No	2. yes	0. No	1. Father of the child you are carrying in womb	4. Farmer	2	1	1. Male	2. lbw	0. no	0	1. intervention	26. te_oburu_east	1. Single Live birth		0. alive	Early	1	1	0
23	2	2	5	1. Married	1. primary	0. No	2. yes	1. Yes	1. Father of the child you are carrying in womb	4. Farmer	4	0	1. Male	1. normal	0. no	0	1. intervention	18. lwala	1. Single Live birth		0. alive	Late	1	1	1
38	5	5	4	1. Married	1. primary	0. No	2. yes	1. Yes	1. Father of the child you are carrying in womb	4. Farmer	3	0	2. Female	1. normal	0. no	1	1. intervention	18. lwala	1. Single Live birth		0. alive	Early	1	1	1
18			6	1. Married	1. primary	0. No	2. yes	1. Yes	1. Father of the child you are carrying in womb	5. Other (specify) _____	3	0	2. Female	1. normal	0. no	0	0. control	24. te_adwong_north	1. Single Live birth		0. alive	Early	1	1	0
42	8	8	6	1. Married	1. primary	0. No	2. yes	0. No	1. Father of the child you are carrying in womb	4. Farmer	4	0	2. Female	1. normal	0. no	0	0. control	21. orit	1. Single Live birth		0. alive	Early	1	1	1
21	1	1	3	1. Married	1. primary	1. Yes	2. yes	1. Yes	1. Father of the child you are carrying in womb	4. Farmer	4	0	1. Male	1. normal	0. no	0	1. intervention	27. te_oburu_west	1. Single Live birth		0. alive	Early	1	1	0
29	4	4	6	1. Married	0. none	0. No	1. no	1. Yes	1. Father of the child you are carrying in womb	4. Farmer	1	1	2. Female	1. normal	0. no	0	0. control	15. bar_oganda_west	1. Single Live birth		0. alive	Early	1	1	1
21	1	1	4	1. Married	2. >=secondary	0. No	2. yes	1. Yes	1. Father of the child you are carrying in womb	3. Labourer	4	0	2. Female	1. normal	0. no	0	1. intervention	2. acelela	1. Single Live birth		0. alive	Late	1	1	0
23	1	1	3	1. Married	1. primary	0. No	2. yes	1. Yes	1. Father of the child you are carrying in womb	2. Businessman	5	1	2. Female	1. normal	0. no	0	0. control	15. bar_oganda_west	1. Single Live birth		0. alive	Late	1	1	1
20	1	1	8	1. Married	0. none	0. No	1. no	1. Yes	1. Father of the child you are carrying in womb	4. Farmer	2	1	1. Male	1. normal	0. no	0	0. control	14. bar_oganda_abala_central	1. Single Live birth		0. alive	Late	1	1	1
20	2	2	4	1. Married	1. primary	0. No	1. no	1. Yes	1. Father of the child you are carrying in womb	4. Farmer	1	0	1. Male	1. normal	0. no	1	0. control	7. angolocom_north	1. Single Live birth		0. alive	Early	0	0	0
20	1	1	3	1. Married	1. primary	0. No	1. no	1. Yes	1. Father of the child you are carrying in womb	4. Farmer	3	0	1. Male	1. normal	0. no	1	0. control	15. bar_oganda_west	1. Single Live birth		0. alive	Late	1	1	1
17			2	2. co-habiting	1. primary	0. No	2. yes	1. Yes	1. Father of the child you are carrying in womb	5. Other (specify) _____	2	0	2. Female	1. normal	0. no	0	0. control	7. angolocom_north	1. Single Live birth		0. alive	Late	1	1	1
22	1	1	6	1. Married	2. >=secondary	0. No	2. yes	0. No	1. Father of the child you are carrying in womb	3. Labourer	4	1	2. Female	1. normal	0. no	1	0. control	3. acelela_orit	1. Single Live birth		0. alive	Early	1	1	1
26	2	2	4	1. Married	1. primary	0. No	2. yes	1. Yes	1. Father of the child you are carrying in womb	4. Farmer	4	1	2. Female	1. normal	0. no	0	1. intervention	18. lwala	1. Single Live birth		0. alive	Early	1	1	1
24	2	2	4	1. Married	0. none	0. No	1. no	1. Yes	1. Father of the child you are carrying in womb	4. Farmer	1	1	1. Male	1. normal	0. no	0	1. intervention	8. angolocom_south	1. Single Live birth		0. alive	Early	1	1	1
32	2	2	6	2. co-habiting	1. primary	0. No	1. no	1. Yes	1. Father of the child you are carrying in womb	4. Farmer	1	0	1. Male	1. normal	0. no	0	0. control	25. te_adwong_south	1. Single Live birth		0. alive	Late	1	1	1
35	5	4	6	1. Married	0. none	0. No	2. yes	1. Yes	1. Father of the child you are carrying in womb	4. Farmer	3	1	1. Male	1. normal	0. no	0	0. control	21. orit	1. Single Live birth		0. alive	Early	0	0	1
29	4	4	8	2. co-habiting	1. primary	0. No	2. yes	1. Yes	1. Father of the child you are carrying in womb	4. Farmer	2	1	2. Female	1. normal	0. no	0	1. intervention	18. lwala	1. Single Live birth		0. alive	Early	1	1	0
33	4	4	5	2. co-habiting	1. primary	0. No	2. yes	1. Yes	1. Father of the child you are carrying in womb	4. Farmer	5	1	2. Female	1. normal	0. no	0	1. intervention	6. agweng_tb	1. Single Live birth		0. alive	Early	1	1	0
26	2	2	6	1. Married	1. primary	0. No	2. yes	1. Yes	2. Yourself	4. Farmer	5	0	2. Female	1. normal	0. no	0	0. control	7. angolocom_north	1. Single Live birth		0. alive	Early	0	0	1
23	1	1	6	1. Married	1. primary	0. No	2. yes	1. Yes	1. Father of the child you are carrying in womb	4. Farmer	3	0	1. Male	1. normal	0. no	0	1. intervention	26. te_oburu_east	1. Single Live birth		0. alive	Late	0	1	0
23			13	1. Married	2. >=secondary	0. No	2. yes	1. Yes	1. Father of the child you are carrying in womb	4. Farmer	4	1	2. Female	1. normal	0. no	0	1. intervention	18. lwala	1. Single Live birth		0. alive	Early	1	0	0
36	8	6	9	1. Married	1. primary	0. No	1. no	1. Yes	1. Father of the child you are carrying in womb	4. Farmer	1	0	1. Male	1. normal	0. no	0	1. intervention	1. abala	1. Single Live birth		0. alive	Early	1	1	0
22	2	2	4	1. Married	1. primary	0. No	1. no	1. Yes	1. Father of the child you are carrying in womb	4. Farmer	1	1	2. Female	1. normal	0. no	0	1. intervention	18. lwala	1. Single Live birth		0. alive	Early	1	0	0
30	4	4	8	1. Married	0. none	0. No	1. no	1. Yes	1. Father of the child you are carrying in womb	4. Farmer	5	1	2. Female	1. normal	0. no	0	1. intervention	1. abala	1. Single Live birth		0. alive	Early	1	1	0
38	8	8	8	1. Married	0. none	0. No	1. no	1. Yes	1. Father of the child you are carrying in womb	4. Farmer	1	1	1. Male	1. normal	0. no	0	0. control	21. orit	1. Single Live birth		0. alive	Early	1	1	0
18			2	1. Married	1. primary	0. No	2. yes	1. Yes	1. Father of the child you are carrying in womb	4. Farmer	5	1	1. Male	1. normal	0. no	0	0. control	21. orit	1. Single Live birth		0. alive	Early	1	1	0
16	0	0	2	2. co-habiting	1. primary	0. No	2. yes	1. Yes	1. Father of the child you are carrying in womb	2. Businessman	3	1	1. Male	1. normal	0. no	0	0. control	21. orit	1. Single Live birth		0. alive	Early	0	1	0
22	2	1	3	1. Married	1. primary	0. No	2. yes	0. No	1. Father of the child you are carrying in womb	5. Other (specify) _____	4	1	2. Female	1. normal	0. no	0	1. intervention	8. angolocom_south	1. Single Live birth		0. alive	Early	1	1	0
23	2	2	7	1. Married	1. primary	0. No	2. yes	1. Yes	1. Father of the child you are carrying in womb	4. Farmer	4	0	2. Female	1. normal	0. no	0	0. control	21. orit	1. Single Live birth		0. alive	Early	1	0	0
20			2	1. Married	1. primary	0. No	2. yes	1. Yes	1. Father of the child you are carrying in womb	2. Businessman	5	1	1. Male	1. normal	0. no	0	1. intervention	8. angolocom_south	1. Single Live birth		0. alive	Early	1	0	1
27	4	4	7	1. Married	1. primary	0. No	2. yes	1. Yes	1. Father of the child you are carrying in womb	4. Farmer	4	1	2. Female	1. normal	0. no	0	0. control	3. acelela_orit	1. Single Live birth		0. alive	Late	1	1	0
20	2	2	4	2. co-habiting	1. primary	0. No	1. no	1. Yes	1. Father of the child you are carrying in womb	4. Farmer	5	0	1. Male	1. normal	0. no	0	0. control	7. angolocom_north	1. Single Live birth		0. alive	Late	0	0	1
25	4	4	6	1. Married	1. primary	0. No	2. yes	0. No	1. Father of the child you are carrying in womb	4. Farmer	4	1	1. Male	1. normal	0. no	0	1. intervention	18. lwala	1. Single Live birth		0. alive	Early	1	1	1
18			3	2. co-habiting	1. primary	0. No	1. no	0. No	1. Father of the child you are carrying in womb	4. Farmer	3	1	2. Female	1. normal	0. no	0	1. intervention	26. te_oburu_east	1. Single Live birth		0. alive	Early	1	0	0
21			4	1. Married	1. primary	1. Yes	1. no	1. Yes	1. Father of the child you are carrying in womb	1. salaried worker	5	1	1. Male	1. normal	0. no	0	1. intervention	6. agweng_tb	1. Single Live birth		0. alive	Early	1	1	0
39	7	7	8	1. Married	1. primary	1. Yes	2. yes	1. Yes	1. Father of the child you are carrying in womb	4. Farmer	4	1	2. Female	1. normal	0. no	0	1. intervention	18. lwala	1. Single Live birth		0. alive	Early	1	0	0
28	4	4	5	1. Married	0. none	0. No	2. yes	1. Yes	1. Father of the child you are carrying in womb	4. Farmer	3	1	2. Female	1. normal	0. no	0	0. control	21. orit	1. Single Live birth		0. alive	Early	1	1	0
34	3	3	5	1. Married	1. primary	0. No	2. yes	1. Yes	1. Father of the child you are carrying in womb	2. Businessman	3	0	1. Male	1. normal	0. no	0	0. control	15. bar_oganda_west	1. Single Live birth		0. alive	Early	1	1	1
26	4	4	5	1. Married	1. primary	0. No	2. yes	1. Yes	1. Father of the child you are carrying in womb	5. Other (specify) _____	2	1	1. Male	1. normal	0. no	0	1. intervention	26. te_oburu_east	1. Single Live birth		0. alive	Late	1	1	0
18			3	1. Married	1. primary	0. No	2. yes	1. Yes	1. Father of the child you are carrying in womb	4. Farmer	3	1	2. Female	1. normal	0. no	0	0. control	15. bar_oganda_west	1. Single Live birth		0. alive	Early	1	1	0
21	1	1	4	1. Married	1. primary	0. No	2. yes	0. No	1. Father of the child you are carrying in womb	4. Farmer	4	0	2. Female	1. normal	0. no	0	0. control	15. bar_oganda_west	1. Single Live birth		0. alive	Early	1	1	1
20	1	1	3	1. Married	1. primary	0. No	1. no	1. Yes	1. Father of the child you are carrying in womb	4. Farmer	1	1	1. Male	1. normal	0. no	0	1. intervention	27. te_oburu_west	1. Single Live birth		0. alive	Early	1	1	1
20	1	1	3	1. Married	1. primary	0. No	2. yes	1. Yes	1. Father of the child you are carrying in womb	5. Other (specify) _____	1	0	2. Female	1. normal	0. no	0	0. control	25. te_adwong_south	1. Single Live birth		0. alive	Early	1	1	0
30	5	5	4	1. Married	1. primary	1. Yes	1. no	0. No	1. Father of the child you are carrying in womb	4. Farmer	2	0	2. Female	1. normal	0. no	0	1. intervention	27. te_oburu_west	1. Single Live birth		0. alive	Late	1	1	0
31	5	5	8	1. Married	1. primary	0. No	1. no	1. Yes	1. Father of the child you are carrying in womb	2. Businessman	4	0	2. Female	1. normal	0. no	0	1. intervention	26. te_oburu_east	1. Single Live birth		0. alive	Late	1	1	1
17			2	2. co-habiting	1. primary	0. No	1. no	1. Yes	1. Father of the child you are carrying in womb	4. Farmer	2	0	2. Female	1. normal	0. no	0	0. control	15. bar_oganda_west	1. Single Live birth		0. alive	Late	1	1	0
25	5	5	7	1. Married	0. none	0. No	1. no	1. Yes	1. Father of the child you are carrying in womb	4. Farmer	2	0	1. Male	1. normal	0. no	0	0. control	21. orit	1. Single Live birth		0. alive	Early	1	0	0
19			2	1. Married	1. primary	0. No	2. yes	1. Yes	1. Father of the child you are carrying in womb	4. Farmer	4	1	2. Female	1. normal	0. no	0	0. control	7. angolocom_north	1. Single Live birth		0. alive	Late	1	1	1
19	1	1	3	3. single	1. primary	0. No	1. no	1. Yes	1. Father of the child you are carrying in womb		4	1	1. Male	1. normal	0. no	0	0. control	14. bar_oganda_abala_central	1. Single Live birth		0. alive	Early	1	1	0
32	8	5	7	1. Married	1. primary	1. Yes	2. yes	1. Yes	1. Father of the child you are carrying in womb	4. Farmer	4	1	1. Male	1. normal	0. no	0	1. intervention	1. abala	1. Single Live birth		0. alive	Early	1	1	1
15			2	3. single	1. primary	0. No	1. no	1. Yes	7. Other, specify		1	1	2. Female	1. normal	0. no	0	0. control	7. angolocom_north	1. Single Live birth		0. alive	Early	1	1	0
32	6	6	4	1. Married	0. none	0. No	2. yes	1. Yes	1. Father of the child you are carrying in womb	1. salaried worker	4	1	2. Female	1. normal	0. no	0	1. intervention	2. acelela	1. Single Live birth		0. alive	Late	1	1	0
31	2	2	5	1. Married	1. primary	1. Yes	2. yes	1. Yes	1. Father of the child you are carrying in womb	4. Farmer	3	1	1. Male	1. normal	0. no	0	1. intervention	1. abala	1. Single Live birth		0. alive	Late	1	1	0
28	3	3	5	1. Married	1. primary	1. Yes	2. yes	1. Yes	1. Father of the child you are carrying in womb	4. Farmer	5	1	1. Male	1. normal	0. no	0	1. intervention	1. abala	1. Single Live birth		0. alive	Early	0	1	0
22	2	2	4	1. Married	1. primary	0. No	2. yes	1. Yes	1. Father of the child you are carrying in womb	4. Farmer	1	1	2. Female	1. normal	0. no	0	1. intervention	26. te_oburu_east	1. Single Live birth		0. alive	Late	1	1	0
20	1	1	3	1. Married	1. primary	0. No	2. yes	1. Yes	1. Father of the child you are carrying in womb	5. Other (specify) _____	5	1	1. Male		0. no	0	0. control	24. te_adwong_north	1. Single Live birth		0. alive	Early	1	1	0
20	1	1	3	1. Married	1. primary	0. No	2. yes	1. Yes	1. Father of the child you are carrying in womb	4. Farmer	2	0	2. Female	1. normal	0. no	0	0. control	25. te_adwong_south	1. Single Live birth		0. alive	Early	1	1	1
40	7	7	8	1. Married	1. primary	0. No	1. no	1. Yes	2. Yourself	4. Farmer	2	0	1. Male	1. normal	0. no	0	1. intervention	26. te_oburu_east	1. Single Live birth		0. alive	Early	1	0	1
30	4	4	4	1. Married	1. primary	0. No	2. yes	1. Yes	1. Father of the child you are carrying in womb	3. Labourer	5	1	2. Female	1. normal	0. no	0	0. control	15. bar_oganda_west	1. Single Live birth		0. alive	Late	1	1	1
23	2	2	4	1. Married	1. primary	0. No	1. no	1. Yes	1. Father of the child you are carrying in womb	4. Farmer	5	0	1. Male	1. normal	0. no	0	1. intervention	6. agweng_tb	1. Single Live birth		0. alive	Early	1	1	1
30	5	4	6	1. Married	1. primary	0. No	1. no	1. Yes	1. Father of the child you are carrying in womb	4. Farmer	4	1	1. Male	1. normal	0. no	0	0. control	7. angolocom_north	1. Single Live birth		0. alive	Early	0	0	0
20	1	1	3	1. Married	1. primary	0. No	1. no	1. Yes	1. Father of the child you are carrying in womb	4. Farmer	2	1	1. Male	1. normal	0. no	0	1. intervention	8. angolocom_south	1. Single Live birth		0. alive	Early	1	1	1
18			3	3. single	1. primary	0. No	2. yes	1. Yes	6. Not applicable.		3	1	2. Female	1. normal	0. no	0	1. intervention	26. te_oburu_east	1. Single Live birth		0. alive	Early	0	0	0
25	2	2	4	1. Married	0. none	0. No	1. no	1. Yes	1. Father of the child you are carrying in womb	3. Labourer	1	0	1. Male	1. normal	0. no	1	0. control	3. acelela_orit	1. Single Live birth		0. alive	Early	0	1	0
27	2	2	4	1. Married	2. >=secondary	0. No	2. yes	1. Yes	1. Father of the child you are carrying in womb	5. Other (specify) _____	2	1	1. Male		0. no	1	1. intervention	1. abala	3. Multiple Live one died		1. dead				0
31	5	5	9	1. Married	0. none	0. No	1. no	1. Yes	1. Father of the child you are carrying in womb	4. Farmer	2	1	2. Female	1. normal	0. no	0	0. control	15. bar_oganda_west	1. Single Live birth		0. alive	Late	1	1	1
23	1	1	3	1. Married	1. primary	0. No	1. no	1. Yes	1. Father of the child you are carrying in womb	4. Farmer	3	0	1. Male	1. normal	0. no	0	0. control	25. te_adwong_south	1. Single Live birth		0. alive	Early	1	1	0
24	1	1	4	3. single	1. primary	0. No	2. yes	1. Yes	1. Father of the child you are carrying in womb		4	1	1. Male	1. normal	0. no	1	0. control	14. bar_oganda_abala_central	1. Single Live birth		0. alive	Late	1	0	0
19			7	2. co-habiting	2. >=secondary	0. No	1. no	1. Yes	3. Older male relative	5. Other (specify) _____	3	1	2. Female	2. lbw	0. no	0	1. intervention	1. abala	1. Single Live birth		0. alive	Early	1	1	0
28	5	4	3	1. Married	1. primary	1. Yes	2. yes	1. Yes	1. Father of the child you are carrying in womb	4. Farmer	2	1	1. Male	1. normal	0. no	0	1. intervention	27. te_oburu_west	1. Single Live birth		0. alive	Early	1	1	1
24	2	2	4	1. Married	1. primary	0. No	2. yes	1. Yes	1. Father of the child you are carrying in womb	4. Farmer	2	0	2. Female	1. normal	0. no	0	1. intervention	18. lwala	1. Single Live birth		0. alive	Early	1	1	1
24	1	1	3	3. single	2. >=secondary	0. No	1. no	0. No	2. Yourself		5	0	1. Male		0. no	0	0. control	3. acelela_orit	5. Still birth		0. alive				0
25	2	2	5	1. Married	2. >=secondary	0. No	2. yes	1. Yes	1. Father of the child you are carrying in womb	1. salaried worker	5	1	1. Male	1. normal	0. no	0	1. intervention	2. acelela	1. Single Live birth		0. alive	Early	1	1	1
17			2	2. co-habiting	1. primary	0. No	2. yes	1. Yes	1. Father of the child you are carrying in womb	4. Farmer	2	1	2. Female		0. no	0	1. intervention	27. te_oburu_west	1. Single Live birth		0. alive	Early	1	1	0
23	3	2	2	3. single	1. primary	0. No	2. yes	1. Yes	2. Yourself		1	0	1. Male	1. normal	0. no	0	0. control	25. te_adwong_south	1. Single Live birth		0. alive	Early	1	1	0
26	4	4	6	1. Married	1. primary	0. No	1. no	1. Yes	7. Other, specify	4. Farmer	3	0	1. Male	1. normal	0. no	0	0. control	24. te_adwong_north	1. Single Live birth		0. alive	Late	1	1	1
18			2	1. Married	1. primary	0. No	2. yes	1. Yes	1. Father of the child you are carrying in womb	4. Farmer	2	0	2. Female	1. normal	0. no	0	0. control	14. bar_oganda_abala_central	1. Single Live birth		0. alive	Late	1	1	0
20	1	1	2	2. co-habiting	1. primary	0. No	2. yes	1. Yes	1. Father of the child you are carrying in womb	5. Other (specify) _____	5	0	1. Male	1. normal	0. no	0	1. intervention	1. abala	1. Single Live birth		0. alive	Early	1	1	1
17			2	3. single	1. primary	0. No	1. no	1. Yes	1. Father of the child you are carrying in womb		2	1	2. Female	1. normal	0. no	0	1. intervention	1. abala	1. Single Live birth		0. alive	Early	0	1	1
32	6	6	5	1. Married	0. none	0. No	1. no	1. Yes	1. Father of the child you are carrying in womb	4. Farmer	5	1	2. Female	1. normal	0. no	0	0. control	15. bar_oganda_west	1. Single Live birth		0. alive	Early	1	1	0
17	0	0	2	3. single	1. primary	0. No	1. no	1. Yes	7. Other, specify		3	1	1. Male	1. normal	0. no	0	1. intervention	2. acelela	1. Single Live birth		0. alive	Early	1	1	0
22	1	1	3	1. Married	1. primary	0. No	1. no	0. No	1. Father of the child you are carrying in womb	4. Farmer	1	1	1. Male	1. normal	0. no	0	1. intervention	2. acelela	1. Single Live birth		0. alive	Early	1	1	0
19			10	2. co-habiting	1. primary	0. No	2. yes	0. No	1. Father of the child you are carrying in womb	4. Farmer	2	0	2. Female	2. lbw	1. yes	1	1. intervention	18. lwala	2. Multiple Live birth		0. alive	Early	0	0	1
18			2	1. Married	1. primary	0. No	2. yes	1. Yes	1. Father of the child you are carrying in womb	2. Businessman	2	1	1. Male	1. normal	0. no	0	0. control	15. bar_oganda_west	1. Single Live birth		0. alive	Late	0	0	1
28	4	4	7	1. Married	1. primary	0. No	1. no	1. Yes	1. Father of the child you are carrying in womb	4. Farmer	3	1	1. Male	1. normal	0. no	0	0. control	15. bar_oganda_west	1. Single Live birth		0. alive	Early	1	1	0
23	1	1	5	1. Married	0. none	0. No	1. no	1. Yes	7. Other, specify	5. Other (specify) _____	1	1			0. no	0	0. control	25. te_adwong_south	.l. LTFU						0
27	2	2	4	1. Married	1. primary	0. No	1. no	1. Yes	1. Father of the child you are carrying in womb	4. Farmer	3	0	2. Female	2. lbw	0. no	0	0. control	14. bar_oganda_abala_central	1. Single Live birth		1. dead	Late			0
38	5	5	4	1. Married	1. primary	0. No	1. no	1. Yes	1. Father of the child you are carrying in womb	3. Labourer	1	1	2. Female	1. normal	0. no	0	1. intervention	27. te_oburu_west	1. Single Live birth		0. alive	Early	1	1	0
23	2	2	6	1. Married	1. primary	0. No	2. yes	1. Yes	1. Father of the child you are carrying in womb	4. Farmer	3	1	1. Male	1. normal	0. no	0	0. control	21. orit	1. Single Live birth		0. alive	Early	1	1	1
21	2	2	3	1. Married	1. primary	0. No	2. yes	1. Yes	1. Father of the child you are carrying in womb	1. salaried worker	2	1	2. Female	1. normal	0. no	0	1. intervention	26. te_oburu_east	1. Single Live birth		0. alive	Late	1	1	1
18	0	0	2	2. co-habiting	1. primary	0. No	1. no	1. Yes	1. Father of the child you are carrying in womb	1. salaried worker	1	1	2. Female	1. normal	0. no	0	1. intervention	8. angolocom_south	1. Single Live birth		0. alive	Early	1	1	0
21	1	1	4	3. single	1. primary	0. No	2. yes	1. Yes	5. Other household member living at home		5	0	2. Female	1. normal	0. no	0	0. control	15. bar_oganda_west	1. Single Live birth		0. alive	Early	1	1	1
34	5	5	15	1. Married	0. none	0. No	2. yes	0. No	1. Father of the child you are carrying in womb	4. Farmer	2	1	2. Female	1. normal	0. no	0	0. control	25. te_adwong_south	1. Single Live birth		0. alive	Early	1	1	0
44	12	12	8	1. Married	1. primary	0. No	2. yes	1. Yes	1. Father of the child you are carrying in womb	4. Farmer	5	1	2. Female	2. lbw	0. no	1	1. intervention	18. lwala	1. Single Live birth		0. alive	Early	1	1	1
38	5	5	7	1. Married	1. primary	0. No	1. no	0. No	1. Father of the child you are carrying in womb	4. Farmer	1	1	1. Male	1. normal	0. no	0	1. intervention	18. lwala	1. Single Live birth		0. alive	Early	1	1	1
20	1	1	3	1. Married	1. primary	0. No	2. yes	1. Yes	1. Father of the child you are carrying in womb	4. Farmer	3	1	1. Male		0. no	0	0. control	15. bar_oganda_west	5. Still birth		0. alive				0
18			4	1. Married	1. primary	0. No	2. yes	1. Yes	1. Father of the child you are carrying in womb	5. Other (specify) _____	2	0	2. Female	1. normal	0. no	0	1. intervention	26. te_oburu_east	1. Single Live birth		0. alive	Late	1	1	0
21	1	1	3	1. Married	1. primary	0. No	2. yes	1. Yes	1. Father of the child you are carrying in womb	5. Other (specify) _____	4	0	1. Male	1. normal	0. no	0	1. intervention	26. te_oburu_east	1. Single Live birth		0. alive	Early	1	1	0
15			2	1. Married	1. primary	0. No	2. yes	1. Yes	1. Father of the child you are carrying in womb	4. Farmer	2	0	2. Female	1. normal	0. no	0	0. control	14. bar_oganda_abala_central	1. Single Live birth		0. alive	Late	0	1	0
27	2	2	3	1. Married	2. >=secondary	1. Yes	2. yes	1. Yes	1. Father of the child you are carrying in womb	2. Businessman	3	1	1. Male	1. normal	0. no	0	1. intervention	1. abala	1. Single Live birth		0. alive	Early	0	1	0
37	7	7	9	1. Married	1. primary	0. No	1. no	0. No	1. Father of the child you are carrying in womb	4. Farmer	5	0	1. Male	1. normal	0. no	0	1. intervention	18. lwala	1. Single Live birth		0. alive	Late	1	1	1
24	2	2	4	1. Married	1. primary	0. No	2. yes	1. Yes	2. Yourself	4. Farmer	1	0	2. Female	1. normal	0. no	0	1. intervention	8. angolocom_south	1. Single Live birth		0. alive	Late	1	1	1
24	1	1	6	1. Married	2. >=secondary	0. No	2. yes	1. Yes	1. Father of the child you are carrying in womb	1. salaried worker	2	1	1. Male	2. lbw	0. no	0	1. intervention	6. agweng_tb	1. Single Live birth		0. alive	Early	1	1	0
28	2	2	5	1. Married	2. >=secondary	0. No	2. yes	0. No	1. Father of the child you are carrying in womb	1. salaried worker	5	1	1. Male	1. normal	0. no	1	1. intervention	1. abala	1. Single Live birth		0. alive	Late	1	1	0
26	3	3	6	1. Married	1. primary	0. No	2. yes	1. Yes	1. Father of the child you are carrying in womb	5. Other (specify) _____	3	0	2. Female		0. no	0	0. control	24. te_adwong_north	1. Single Live birth		0. alive	Early	1	0	0
17	0	0	2	1. Married	1. primary	0. No	2. yes	1. Yes	1. Father of the child you are carrying in womb	4. Farmer	2	1	2. Female	2. lbw	0. no	1	0. control	3. acelela_orit	1. Single Live birth		0. alive	Early	0	0	0
22	3	3	3	2. co-habiting	2. >=secondary	0. No	2. yes	1. Yes	1. Father of the child you are carrying in womb	5. Other (specify) _____	2	1	1. Male	1. normal	0. no	0	1. intervention	1. abala	1. Single Live birth		0. alive	Early	1	1	0
25	2	1	5	1. Married	1. primary	0. No	1. no	1. Yes	1. Father of the child you are carrying in womb	1. salaried worker	5	0	1. Male	1. normal	0. no	0	0. control	24. te_adwong_north	1. Single Live birth		0. alive	Early	1	1	0
19			3	1. Married	1. primary	0. No	2. yes	1. Yes	1. Father of the child you are carrying in womb	3. Labourer	4	1	2. Female	1. normal	0. no	0	0. control	14. bar_oganda_abala_central	1. Single Live birth		0. alive	Early	1	1	1
28	1	1	5	1. Married	2. >=secondary	0. No	2. yes	1. Yes	1. Father of the child you are carrying in womb	4. Farmer	5	1	1. Male	1. normal	0. no	0	1. intervention	6. agweng_tb	1. Single Live birth		0. alive	Early	1	1	0
15			6	1. Married	1. primary	0. No	1. no	1. Yes	1. Father of the child you are carrying in womb	3. Labourer	2	1	1. Male		0. no	0	1. intervention	18. lwala	6. Alive but died		1. dead				0
38	7	5	6	1. Married	1. primary	0. No	1. no	1. Yes	1. Father of the child you are carrying in womb	4. Farmer	2	0	2. Female	1. normal	0. no	0	0. control	25. te_adwong_south	1. Single Live birth		0. alive	Late	1	1	1
36	5	5	7	2. co-habiting	1. primary	0. No	1. no	1. Yes	1. Father of the child you are carrying in womb	4. Farmer	2	1	2. Female	1. normal	0. no	0	0. control	25. te_adwong_south	1. Single Live birth		0. alive	Early	1	1	0
23	2	2	4	2. co-habiting	1. primary	0. No	2. yes	1. Yes	1. Father of the child you are carrying in womb	4. Farmer	2	1	2. Female	1. normal	0. no	0	1. intervention	27. te_oburu_west	1. Single Live birth		0. alive	Early	1	1	1
25	3	3	3	1. Married	1. primary	0. No	1. no	1. Yes	1. Father of the child you are carrying in womb	4. Farmer	2	1	1. Male		0. no	0	1. intervention	6. agweng_tb	6. Alive but died		1. dead				0
34	6	6	5	1. Married	1. primary	0. No	1. no	1. Yes	1. Father of the child you are carrying in womb	4. Farmer	3	0	2. Female	1. normal	0. no	0	1. intervention	6. agweng_tb	1. Single Live birth		0. alive	Late	1	1	1
19	0	0	2	1. Married	1. primary	0. No	2. yes	1. Yes	1. Father of the child you are carrying in womb	4. Farmer	3	1	2. Female	1. normal	0. no	0	1. intervention	26. te_oburu_east	1. Single Live birth		0. alive	Early	0	0	0
21	1	1	3	2. co-habiting	1. primary	0. No	2. yes	1. Yes	1. Father of the child you are carrying in womb	5. Other (specify) _____	5	0	1. Male	1. normal	0. no	0	1. intervention	26. te_oburu_east	1. Single Live birth		0. alive	Early	1	1	1
24	1	1	4	1. Married	1. primary	0. No	1. no	1. Yes	1. Father of the child you are carrying in womb	4. Farmer	1	0	2. Female	1. normal	0. no	0	0. control	3. acelela_orit	1. Single Live birth		0. alive	Late	1	1	0
25	3	3	5	1. Married	1. primary	0. No	2. yes	1. Yes	1. Father of the child you are carrying in womb	1. salaried worker	5	1	1. Male	1. normal	0. no	0	1. intervention	26. te_oburu_east	1. Single Live birth		0. alive	Early	1	1	1
18			2	1. Married	2. >=secondary	0. No	2. yes	1. Yes	1. Father of the child you are carrying in womb	5. Other (specify) _____	3	1	2. Female	1. normal	0. no	0	1. intervention	18. lwala	1. Single Live birth		0. alive	Late	1	1	0
39	7	7	3	1. Married	1. primary	1. Yes	2. yes	0. No	1. Father of the child you are carrying in womb	4. Farmer	5	0	1. Male	1. normal	0. no	0	0. control	24. te_adwong_north	1. Single Live birth		0. alive	Early	1	1	0
21	1	1	4	2. co-habiting	1. primary	0. No	1. no	1. Yes	1. Father of the child you are carrying in womb	4. Farmer	3	0	2. Female	1. normal	0. no	0	0. control	7. angolocom_north	1. Single Live birth		0. alive	Early	1	1	0
21	0	0	10	3. single	1. primary	0. No	2. yes	0. No	5. Other household member living at home		3	1	1. Male	1. normal	0. no	0	0. control	21. orit	1. Single Live birth		0. alive	Late	1	0	0
19			2	1. Married	1. primary	1. Yes	2. yes	1. Yes	1. Father of the child you are carrying in womb	4. Farmer	3	1	1. Male	1. normal	0. no	0	1. intervention	1. abala	1. Single Live birth		0. alive	Early	1	1	0
22	1	1	2	2. co-habiting	1. primary	0. No	2. yes	1. Yes	1. Father of the child you are carrying in womb	1. salaried worker	2	1	1. Male	1. normal	0. no	0	1. intervention	2. acelela	1. Single Live birth		0. alive	Late	1	1	0
27	5	4	5	1. Married	1. primary	0. No	1. no	0. No	2. Yourself	5. Other (specify) _____	5	1	1. Male	1. normal	0. no	1	1. intervention	8. angolocom_south	1. Single Live birth		0. alive	Early	1	1	0
28	4	3	5	1. Married	1. primary	0. No	1. no	1. Yes	1. Father of the child you are carrying in womb	3. Labourer	1	1	1. Male		0. no	0	0. control	15. bar_oganda_west	1. Single Live birth		0. alive	Early	1	1	0
32	2	2	6	2. co-habiting	1. primary	0. No	2. yes	1. Yes	1. Father of the child you are carrying in womb	4. Farmer	2	0	2. Female	1. normal	0. no	0	1. intervention	26. te_oburu_east	1. Single Live birth		0. alive	Late	1	1	0
19			2	2. co-habiting	1. primary	1. Yes	2. yes	1. Yes	1. Father of the child you are carrying in womb	4. Farmer	5	1	1. Male	1. normal	0. no	0	1. intervention	1. abala	1. Single Live birth		0. alive	Early	1	1	0
20	1	1	3	1. Married	1. primary	0. No	1. no	0. No	1. Father of the child you are carrying in womb	5. Other (specify) _____	5	1	1. Male	1. normal	0. no	0	1. intervention	6. agweng_tb	1. Single Live birth		0. alive	Late	1	1	0
33	8	8	8	1. Married	0. none	0. No	1. no	1. Yes	1. Father of the child you are carrying in womb	4. Farmer	2	0	2. Female		0. no	0	0. control	3. acelela_orit	1. Single Live birth		1. dead				0
29	4	3	5	1. Married	0. none	0. No	1. no	1. Yes	1. Father of the child you are carrying in womb	4. Farmer	3	0			0. no	0	0. control	15. bar_oganda_west	.l. LTFU						0
16			3	1. Married	1. primary	0. No	2. yes	1. Yes	1. Father of the child you are carrying in womb	4. Farmer	5	1	2. Female	1. normal	0. no	0	1. intervention	2. acelela	1. Single Live birth		0. alive	Early	1	1	0
18			2	1. Married	1. primary	0. No	2. yes	1. Yes	1. Father of the child you are carrying in womb	4. Farmer	4	1	1. Male	1. normal	0. no	0	1. intervention	18. lwala	1. Single Live birth		1. dead	Late			0
23	2	2	4	1. Married	0. none	0. No	1. no	1. Yes	1. Father of the child you are carrying in womb	4. Farmer	3	1	2. Female	1. normal	0. no	0	0. control	3. acelela_orit	1. Single Live birth		0. alive	Early	1	1	0
20			2	1. Married	1. primary	0. No	2. yes	1. Yes	1. Father of the child you are carrying in womb	2. Businessman	4	1	2. Female	1. normal	0. no	1	1. intervention	6. agweng_tb	1. Single Live birth		0. alive	Early	0	0	0
32	5	4	6	1. Married	0. none	1. Yes	2. yes	0. No	1. Father of the child you are carrying in womb	4. Farmer	4	0	2. Female	1. normal	0. no	0	1. intervention	1. abala	1. Single Live birth		0. alive	Early	1	1	1
20			2	1. Married	1. primary	0. No	1. no	1. Yes	1. Father of the child you are carrying in womb	4. Farmer	1	1	2. Female	2. lbw	0. no	1	1. intervention	6. agweng_tb	1. Single Live birth		0. alive	Early	1	1	0
18			2	3. single	1. primary	0. No	2. yes	1. Yes	1. Father of the child you are carrying in womb		2	0	2. Female	1. normal	0. no	0	0. control	14. bar_oganda_abala_central	1. Single Live birth		0. alive	Late	1	1	0
24	3	3	5	1. Married	1. primary	0. No	1. no	1. Yes	1. Father of the child you are carrying in womb	4. Farmer	1	1	2. Female	1. normal	0. no	0	0. control	24. te_adwong_north	1. Single Live birth		0. alive	Early	1	1	0
21	1	1	3	1. Married	1. primary	0. No	2. yes	1. Yes	1. Father of the child you are carrying in womb	2. Businessman	4	0	1. Male	1. normal	0. no	0	1. intervention	26. te_oburu_east	1. Single Live birth		0. alive	Early	1	1	1
17			3	1. Married	1. primary	0. No	2. yes	1. Yes	1. Father of the child you are carrying in womb	4. Farmer	2	1	2. Female	1. normal	0. no	0	0. control	25. te_adwong_south	1. Single Live birth		0. alive	Early	1	1	0
26	4	3	2	2. co-habiting	2. >=secondary	0. No	1. no	1. Yes	1. Father of the child you are carrying in womb	4. Farmer	1	0	2. Female	1. normal	0. no	0	0. control	3. acelela_orit	1. Single Live birth		0. alive	Late	1	1	1
18			2	1. Married	2. >=secondary	0. No	2. yes	1. Yes	1. Father of the child you are carrying in womb	4. Farmer	3	1	1. Male	1. normal	0. no	0	1. intervention	8. angolocom_south	1. Single Live birth		0. alive	Early	1	1	1
33	5	5	7	1. Married	1. primary	0. No	2. yes	1. Yes	1. Father of the child you are carrying in womb	4. Farmer	4	0	1. Male	1. normal	0. no	0	0. control	15. bar_oganda_west	1. Single Live birth		0. alive	Late	1	0	1
26	4	4	5	3. single	1. primary	0. No	1. no	1. Yes	2. Yourself		2	1	1. Male	1. normal	0. no	0	1. intervention	2. acelela	1. Single Live birth		0. alive	Early	1	1	0
17	0	0	2	2. co-habiting	1. primary	0. No	1. no	1. Yes	1. Father of the child you are carrying in womb	3. Labourer	1	1	2. Female	1. normal	0. no	0	0. control	3. acelela_orit	1. Single Live birth		0. alive	Early	1	1	0
19			3	1. Married	1. primary	0. No	1. no	1. Yes	1. Father of the child you are carrying in womb	4. Farmer	2	0	1. Male	2. lbw	0. no	0	1. intervention	2. acelela	1. Single Live birth		0. alive	Early	0	1	1
19	1	1	3	1. Married	1. primary	0. No	2. yes	1. Yes	1. Father of the child you are carrying in womb	3. Labourer	4	1	1. Male	1. normal	0. no	0	1. intervention	18. lwala	1. Single Live birth		0. alive	Late	1	1	1
17	0	0	2	2. co-habiting	1. primary	0. No	1. no	1. Yes	1. Father of the child you are carrying in womb	4. Farmer	1	0	2. Female	1. normal	0. no	0	0. control	3. acelela_orit	1. Single Live birth		0. alive	Late	1	0	0
23	1	1	3	1. Married	1. primary	0. No	2. yes	1. Yes	1. Father of the child you are carrying in womb	4. Farmer	2	1	1. Male	1. normal	0. no	0	0. control	15. bar_oganda_west	1. Single Live birth		0. alive	Early	1	1	1
16			2	1. Married	1. primary	0. No	2. yes	1. Yes	1. Father of the child you are carrying in womb	3. Labourer	2	1	2. Female	1. normal	0. no	0	0. control	7. angolocom_north	1. Single Live birth		0. alive	Late	0	0	0
21	1	1	3	1. Married	1. primary	0. No	1. no	1. Yes	1. Father of the child you are carrying in womb	4. Farmer	1	1	2. Female	1. normal	0. no	0	1. intervention	1. abala	1. Single Live birth		0. alive	Early	1	1	1
26	3	3	5	1. Married	1. primary	0. No	2. yes	1. Yes	1. Father of the child you are carrying in womb	4. Farmer	5	1	2. Female	1. normal	0. no	0	0. control	15. bar_oganda_west	1. Single Live birth		0. alive	Early	1	1	0
22	2	2	4	1. Married	1. primary	1. Yes	2. yes	1. Yes	1. Father of the child you are carrying in womb	4. Farmer	5	1	1. Male	1. normal	0. no	0	1. intervention	1. abala	1. Single Live birth		0. alive	Late	1	1	1
27	3	3	4	1. Married	1. primary	0. No	2. yes	1. Yes	1. Father of the child you are carrying in womb	4. Farmer	3	1	1. Male	1. normal	0. no	0	1. intervention	26. te_oburu_east	1. Single Live birth		0. alive	Early	1	1	0
19	1	1	2	2. co-habiting	1. primary	0. No	1. no	1. Yes	1. Father of the child you are carrying in womb	4. Farmer	1	1	2. Female		0. no	0	0. control	21. orit	1. Single Live birth		0. alive	Early	1	1	1
20			3	1. Married	1. primary	0. No	2. yes	1. Yes	1. Father of the child you are carrying in womb	5. Other (specify) _____	4	1	1. Male	1. normal	0. no	0	0. control	14. bar_oganda_abala_central	1. Single Live birth		0. alive	Early	0	0	0
24	4	4	6	1. Married	1. primary	0. No	1. no	1. Yes	1. Father of the child you are carrying in womb	4. Farmer	2	1	2. Female	1. normal	0. no	0	0. control	21. orit	1. Single Live birth		0. alive	Early	1	0	0
19			2	1. Married	1. primary	0. No	2. yes	1. Yes	1. Father of the child you are carrying in womb	4. Farmer	3	1	1. Male	1. normal	0. no	1	1. intervention	18. lwala	1. Single Live birth		0. alive	Late	1	0	0
26	5	5	6	1. Married	1. primary	0. No	2. yes	1. Yes	1. Father of the child you are carrying in womb	4. Farmer	4	0	2. Female	1. normal	0. no	0	0. control	7. angolocom_north	1. Single Live birth		1. dead	Early			1
21			2	1. Married	1. primary	0. No	2. yes	1. Yes	1. Father of the child you are carrying in womb	4. Farmer	4	1	1. Male		0. no	0	1. intervention	1. abala	6. Alive but died		1. dead				0
23	1	1	3	1. Married	1. primary	0. No	1. no	1. Yes	1. Father of the child you are carrying in womb	4. Farmer	2	1	2. Female	1. normal	0. no	0	1. intervention	6. agweng_tb	1. Single Live birth		0. alive	Early	1	1	0
32	7	5	3	1. Married	1. primary	0. No	2. yes	0. No	1. Father of the child you are carrying in womb	4. Farmer	2	0	2. Female	1. normal	0. no	0	1. intervention	27. te_oburu_west	1. Single Live birth		0. alive	Late	1	1	0
21	2	2	4	1. Married	1. primary	0. No	1. no	1. Yes	1. Father of the child you are carrying in womb	4. Farmer	1	0	2. Female	1. normal	0. no	0	1. intervention	27. te_oburu_west	1. Single Live birth		0. alive	Early	1	1	1
21	1	1	4	2. co-habiting	1. primary	0. No	2. yes	0. No	1. Father of the child you are carrying in womb	5. Other (specify) _____	3	0	1. Male	1. normal	0. no	0	0. control	25. te_adwong_south	1. Single Live birth		0. alive	Early	1	1	0
20	1	1	2	2. co-habiting	1. primary	0. No	1. no	1. Yes	1. Father of the child you are carrying in womb	4. Farmer	1	1	2. Female	1. normal	0. no	1	1. intervention	18. lwala	1. Single Live birth		0. alive	Early	1	1	1
23	1	1	3	1. Married	1. primary	1. Yes	2. yes	1. Yes	1. Father of the child you are carrying in womb	4. Farmer	4	1	1. Male	1. normal	0. no	0	1. intervention	1. abala	1. Single Live birth		0. alive	Late	1	1	0
23	1	1	2	1. Married	1. primary	0. No	2. yes	1. Yes	1. Father of the child you are carrying in womb	5. Other (specify) _____	4	1	2. Female	1. normal	0. no	0	0. control	7. angolocom_north	1. Single Live birth		0. alive	Early	1	1	0
30	10	8	10	1. Married	0. none	1. Yes	2. yes	1. Yes	1. Father of the child you are carrying in womb	4. Farmer	2	1	2. Female	1. normal	0. no	0	1. intervention	1. abala	1. Single Live birth		0. alive	Early	1	1	0
25	2	2	7	1. Married	1. primary	0. No	2. yes	0. No	1. Father of the child you are carrying in womb	4. Farmer	4	1	1. Male	1. normal	0. no	0	0. control	7. angolocom_north	1. Single Live birth		0. alive	Early	1	0	1
24	2	2	4	1. Married	1. primary	0. No	2. yes	1. Yes	4. Older female relative	4. Farmer	1	1	2. Female	1. normal	1. yes	0	0. control	3. acelela_orit	2. Multiple Live birth		0. alive	Late	1	1	0
25	3	3	3	1. Married	1. primary	0. No	1. no	0. No	1. Father of the child you are carrying in womb	4. Farmer	3	0	1. Male	1. normal	0. no	1	0. control	7. angolocom_north	1. Single Live birth		0. alive	Early	1	1	0
27	5	5	7	1. Married	0. none	0. No	2. yes	1. Yes	1. Father of the child you are carrying in womb	4. Farmer	5	0	1. Male	1. normal	0. no	0	0. control	14. bar_oganda_abala_central	1. Single Live birth		0. alive	Early	1	1	0
24	3	3	2	1. Married	1. primary	0. No	2. yes	1. Yes	1. Father of the child you are carrying in womb	4. Farmer	2	1	2. Female	1. normal	1. yes	0	0. control	15. bar_oganda_west	2. Multiple Live birth		0. alive	Early	1	1	1
28	4	3	5	1. Married	1. primary	0. No	2. yes	1. Yes	1. Father of the child you are carrying in womb	4. Farmer	5	1	1. Male	1. normal	0. no	0	1. intervention	8. angolocom_south	1. Single Live birth		0. alive	Early	1	1	1
35	5	4	11	1. Married	1. primary	1. Yes	2. yes	1. Yes	1. Father of the child you are carrying in womb	4. Farmer	5	0	2. Female	1. normal	0. no	0	1. intervention	1. abala	1. Single Live birth		0. alive	Late	1	1	1
30	4	4	5	1. Married	1. primary	0. No	1. no	1. Yes	2. Yourself	1. salaried worker	2	0	1. Male	1. normal	0. no	1	0. control	25. te_adwong_south	1. Single Live birth		0. alive	Late	1	1	0
20	1	1	3	1. Married	1. primary	1. Yes	2. yes	1. Yes	1. Father of the child you are carrying in womb	5. Other (specify) _____	5	0	1. Male	1. normal	0. no	1	1. intervention	8. angolocom_south	1. Single Live birth		0. alive	Early	1	1	1
23	1	1	6	1. Married	1. primary	1. Yes	2. yes	1. Yes	1. Father of the child you are carrying in womb	3. Labourer	5	1	2. Female		0. no	0	1. intervention	6. agweng_tb	5. Still birth		0. alive				0
23	2	2	5	1. Married	1. primary	0. No	1. no	1. Yes	1. Father of the child you are carrying in womb	4. Farmer	1	1	1. Male	1. normal	0. no	0	1. intervention	6. agweng_tb	1. Single Live birth		0. alive	Early	1	0	0
40	7	7	8	1. Married	0. none	0. No	2. yes	0. No	1. Father of the child you are carrying in womb	4. Farmer	5	1	2. Female	1. normal	0. no	0	0. control	15. bar_oganda_west	1. Single Live birth		0. alive	Late	1	1	1
26	4	3	5	1. Married	1. primary	0. No	1. no	0. No	1. Father of the child you are carrying in womb	4. Farmer	1	1	1. Male	1. normal	0. no	0	1. intervention	8. angolocom_south	1. Single Live birth		0. alive	Early	1	0	0
38	7	7	10	1. Married	2. >=secondary	0. No	2. yes	1. Yes	2. Yourself	5. Other (specify) _____	1	1	1. Male	1. normal	0. no	1	0. control	25. te_adwong_south	1. Single Live birth		0. alive	Early	1	1	1
32	5	5	4	1. Married	1. primary	0. No	1. no	1. Yes	7. Other, specify	4. Farmer	2	1	1. Male	1. normal	0. no	0	1. intervention	8. angolocom_south	1. Single Live birth		0. alive	Late	1	1	0
31	4	4	6	1. Married	1. primary	0. No	2. yes	1. Yes	1. Father of the child you are carrying in womb	4. Farmer	5	1	2. Female	1. normal	0. no	0	0. control	21. orit	1. Single Live birth		0. alive	Early	0	0	1
19	1	1	3	1. Married	1. primary	0. No	2. yes	1. Yes	1. Father of the child you are carrying in womb	5. Other (specify) _____	2	1	1. Male	1. normal	0. no	0	1. intervention	1. abala	1. Single Live birth		0. alive	Early	1	1	1
18			2	1. Married	1. primary	0. No	2. yes	1. Yes	1. Father of the child you are carrying in womb	2. Businessman	3	0	2. Female	1. normal	0. no	0	0. control	24. te_adwong_north	1. Single Live birth		0. alive	Early	1	1	0
34	4	4	6	1. Married	1. primary	1. Yes	2. yes	0. No	1. Father of the child you are carrying in womb	4. Farmer	3	1	2. Female	1. normal	0. no	0	1. intervention	1. abala	1. Single Live birth		0. alive	Early	1	1	0
23	3	3	7	3. single	0. none	0. No	1. no	0. No	7. Other, specify		1	0	1. Male	1. normal	0. no	0	0. control	3. acelela_orit	1. Single Live birth		0. alive	Late	1	1	1
19	1	1	3	1. Married	1. primary	0. No	2. yes	0. No	1. Father of the child you are carrying in womb	5. Other (specify) _____	4	0	1. Male	1. normal	0. no	0	1. intervention	26. te_oburu_east	1. Single Live birth		0. alive	Early	1	1	0
30	5	5	7	1. Married	1. primary	0. No	2. yes	0. No	1. Father of the child you are carrying in womb	4. Farmer	3	1	1. Male	1. normal	0. no	0	1. intervention	26. te_oburu_east	1. Single Live birth		0. alive	Early	0	0	1
19			2	2. co-habiting	2. >=secondary	0. No	2. yes	1. Yes	1. Father of the child you are carrying in womb	1. salaried worker	5	1	1. Male	1. normal	0. no	0	1. intervention	6. agweng_tb	1. Single Live birth		0. alive	Late	1	1	1
25	2	2	7	3. single	1. primary	1. Yes	1. no	1. Yes	4. Older female relative		5	1	1. Male	1. normal	0. no	0	1. intervention	6. agweng_tb	1. Single Live birth		0. alive	Late	1	1	0
26	2	2	5	1. Married	2. >=secondary	0. No	2. yes	1. Yes	1. Father of the child you are carrying in womb	3. Labourer	5	1	1. Male	1. normal	0. no	0	1. intervention	6. agweng_tb	1. Single Live birth		0. alive	Early	1	0	0
20	2	2	1	3. single	1. primary	0. No	1. no	1. Yes	4. Older female relative		1	1	2. Female	1. normal	0. no	0	1. intervention	26. te_oburu_east	1. Single Live birth		0. alive	Early	1	1	1
23	4	3	5	2. co-habiting	1. primary	0. No	1. no	0. No	2. Yourself	4. Farmer	1	1	2. Female	1. normal	0. no	0	0. control	7. angolocom_north	1. Single Live birth		0. alive	Early	1	0	0
22	1	1	7	3. single	1. primary	0. No	2. yes	1. Yes	3. Older male relative		2	1	2. Female	1. normal	0. no	0	1. intervention	2. acelela	1. Single Live birth		0. alive	Early	0	0	0
30	1	1	3	1. Married	1. primary	0. No	1. no	1. Yes	1. Father of the child you are carrying in womb	4. Farmer	1	0	2. Female	2. lbw	0. no	0	0. control	14. bar_oganda_abala_central	1. Single Live birth		0. alive	Early	0	0	1
20	2	2	4	3. single	1. primary	1. Yes	2. yes	1. Yes	1. Father of the child you are carrying in womb		4	1	2. Female	1. normal	0. no	1	1. intervention	2. acelela	1. Single Live birth		0. alive	Early	1	1	0
23	3	3	5	1. Married	1. primary	0. No	1. no	1. Yes	1. Father of the child you are carrying in womb	4. Farmer	1	0	1. Male	1. normal	0. no	0	0. control	14. bar_oganda_abala_central	1. Single Live birth		0. alive	Early	0	0	0
19			2	1. Married	2. >=secondary	0. No	1. no	1. Yes	1. Father of the child you are carrying in womb	4. Farmer	5	1	1. Male	1. normal	0. no	0	1. intervention	6. agweng_tb	1. Single Live birth		0. alive	Early	1	0	0
20	1	1	3	1. Married	0. none	0. No	1. no	1. Yes	1. Father of the child you are carrying in womb	4. Farmer	2	0	1. Male	1. normal	0. no	1	1. intervention	2. acelela	1. Single Live birth		0. alive	Late	1	1	0
22	2	2	6	1. Married	1. primary	0. No	1. no	1. Yes	1. Father of the child you are carrying in womb	2. Businessman	3	1	2. Female	1. normal	0. no	0	0. control	14. bar_oganda_abala_central	1. Single Live birth		0. alive	Early	0	0	1
20			2	2. co-habiting	1. primary	1. Yes	2. yes	1. Yes	1. Father of the child you are carrying in womb	4. Farmer	4	1	1. Male	1. normal	0. no	0	1. intervention	18. lwala	1. Single Live birth		0. alive	Early	1	0	0
18	1	1	3	1. Married	1. primary	0. No	2. yes	1. Yes	1. Father of the child you are carrying in womb	4. Farmer	4	1	2. Female	1. normal	0. no	0	0. control	14. bar_oganda_abala_central	1. Single Live birth		0. alive	Late	1	1	0
22	2	2	5	1. Married	1. primary	0. No	1. no	0. No	1. Father of the child you are carrying in womb	4. Farmer	2	1	2. Female	1. normal	0. no	0	1. intervention	26. te_oburu_east	1. Single Live birth		0. alive	Late	0	0	0
20	2	2	4	1. Married	1. primary	0. No	1. no	1. Yes	1. Father of the child you are carrying in womb	4. Farmer	1	1	2. Female	1. normal	0. no	0	0. control	25. te_adwong_south	1. Single Live birth		0. alive	Early	1	1	1
23	3	3	4	1. Married	1. primary	0. No	2. yes	1. Yes	1. Father of the child you are carrying in womb	4. Farmer	4	0	1. Male	1. normal	0. no	0	1. intervention	26. te_oburu_east	1. Single Live birth		0. alive	Early	1	1	0
33	5	5	6	1. Married	1. primary	0. No	1. no	1. Yes	2. Yourself	4. Farmer	2	1	1. Male	1. normal	0. no	0	0. control	7. angolocom_north	1. Single Live birth		0. alive	Early	0	0	0
25	3	1	15	1. Married	2. >=secondary	0. No	2. yes	1. Yes	1. Father of the child you are carrying in womb	1. salaried worker	5	1	2. Female	1. normal	0. no	0	1. intervention	26. te_oburu_east	1. Single Live birth		0. alive	Early	1	1	0
17			10	3. single	2. >=secondary	0. No	2. yes	0. No	7. Other, specify		3	1	1. Male	1. normal	0. no	0	1. intervention	1. abala	1. Single Live birth		0. alive	Early	1	1	0
19			2	1. Married	1. primary	0. No	1. no	1. Yes	1. Father of the child you are carrying in womb	4. Farmer	1	1	2. Female	1. normal	0. no	0	1. intervention	26. te_oburu_east	1. Single Live birth		0. alive	Late	1	1	0
17	1	1	7	1. Married	1. primary	0. No	2. yes	1. Yes	1. Father of the child you are carrying in womb	4. Farmer	3	1	2. Female	1. normal	0. no	0	1. intervention	8. angolocom_south	1. Single Live birth		0. alive	Late	1	1	0
18			6	1. Married	1. primary	1. Yes	1. no	1. Yes	3. Older male relative	3. Labourer	2	1	2. Female	1. normal	0. no	0	1. intervention	1. abala	1. Single Live birth		0. alive	Early	1	0	0
29	3	3	3	3. single	1. primary	0. No	2. yes	0. No	1. Father of the child you are carrying in womb		5	1	2. Female	1. normal	0. no	0	0. control	14. bar_oganda_abala_central	1. Single Live birth		0. alive	Early	1	0	0
23	2	1	4	3. single	1. primary	0. No	1. no	1. Yes	1. Father of the child you are carrying in womb		3	1	2. Female	1. normal	0. no	0	0. control	14. bar_oganda_abala_central	1. Single Live birth		0. alive	Early	0	0	1
18			2	3. single	1. primary	0. No	1. no	0. No	1. Father of the child you are carrying in womb		1	1	2. Female	2. lbw	0. no	1	0. control	14. bar_oganda_abala_central	1. Single Live birth		0. alive	Early	1	1	0
18			2	1. Married	2. >=secondary	0. No	1. no	1. Yes	1. Father of the child you are carrying in womb	2. Businessman	1	1	1. Male	1. normal	0. no	0	1. intervention	2. acelela	1. Single Live birth		0. alive	Late	0	0	0
25	2	2	5	1. Married	1. primary	0. No	2. yes	1. Yes	1. Father of the child you are carrying in womb	1. salaried worker	2	1	2. Female	1. normal	0. no	0	0. control	14. bar_oganda_abala_central	1. Single Live birth		0. alive	Early	1	1	0
21	2	2	4	1. Married	0. none	0. No	2. yes	1. Yes	1. Father of the child you are carrying in womb	4. Farmer	4	1	2. Female	1. normal	0. no	0	0. control	14. bar_oganda_abala_central	1. Single Live birth		0. alive	Early	1	1	0
18			4	3. single	1. primary	0. No	1. no	1. Yes	1. Father of the child you are carrying in womb		3	1	1. Male	1. normal	0. no	0	0. control	14. bar_oganda_abala_central	1. Single Live birth		0. alive	Early	1	1	0
35	7	6	8	1. Married	1. primary	0. No	1. no	0. No	1. Father of the child you are carrying in womb	4. Farmer	3	0	1. Male	1. normal	0. no	0	0. control	14. bar_oganda_abala_central	1. Single Live birth		0. alive	Late	0	0	1
24			6	1. Married	1. primary	0. No	1. no	1. Yes	1. Father of the child you are carrying in womb	4. Farmer	4	1	2. Female	1. normal	0. no	0	0. control	14. bar_oganda_abala_central	1. Single Live birth		0. alive	Late	1	0	0
23	3	3	5	1. Married	1. primary	0. No	1. no	0. No	7. Other, specify	4. Farmer	1	0	2. Female	1. normal	0. no	0	0. control	7. angolocom_north	1. Single Live birth		0. alive	Early	1	1	1
28	4	4	6	1. Married	1. primary	0. No	1. no	1. Yes	1. Father of the child you are carrying in womb	3. Labourer	4	1	2. Female	2. lbw	1. yes	1	0. control	14. bar_oganda_abala_central	2. Multiple Live birth		0. alive	Early	1	1	0
24	3	3	5	1. Married	1. primary	0. No	1. no	1. Yes	1. Father of the child you are carrying in womb	4. Farmer	3	1	2. Female	1. normal	0. no	0	0. control	14. bar_oganda_abala_central	1. Single Live birth		0. alive	Early	1	0	0
18			5	2. co-habiting	2. >=secondary	1. Yes	2. yes	1. Yes	1. Father of the child you are carrying in womb	2. Businessman	5	1	1. Male	1. normal	0. no	0	1. intervention	1. abala	1. Single Live birth		0. alive	Early	0	1	0
31	2	2	4	1. Married	2. >=secondary	0. No	2. yes	1. Yes	1. Father of the child you are carrying in womb	5. Other (specify) _____	5	1	1. Male	1. normal	0. no	0	0. control	7. angolocom_north	1. Single Live birth		0. alive	Early	1	1	1
25	2	2	6	1. Married	2. >=secondary	0. No	2. yes	1. Yes	1. Father of the child you are carrying in womb	4. Farmer	2	1	2. Female	1. normal	0. no	0	0. control	25. te_adwong_south	1. Single Live birth		0. alive	Early	1	1	1
16	0	0	2	2. co-habiting	1. primary	0. No	1. no	1. Yes	1. Father of the child you are carrying in womb	4. Farmer	1	1	1. Male	1. normal	0. no	1	0. control	3. acelela_orit	1. Single Live birth		0. alive	Early	1	1	0
33	5	5	7	1. Married	1. primary	0. No	1. no	1. Yes	1. Father of the child you are carrying in womb	4. Farmer	5	0	2. Female	2. lbw	0. no	0	1. intervention	18. lwala	1. Single Live birth		0. alive	Early	0	0	1
18	0	0	7	2. co-habiting	1. primary	0. No	2. yes	1. Yes	1. Father of the child you are carrying in womb	4. Farmer	3	1	2. Female	2. lbw	0. no	0	1. intervention	18. lwala	1. Single Live birth		0. alive	Early	1	0	0
36	6	6	8	1. Married	1. primary	0. No	1. no	1. Yes	1. Father of the child you are carrying in womb	4. Farmer	1	0	1. Male	1. normal	1. yes	0	1. intervention	18. lwala	2. Multiple Live birth		0. alive	Early	1	1	1
38	5	5	8	1. Married	1. primary	0. No	1. no	1. Yes	1. Father of the child you are carrying in womb	4. Farmer	2	1	2. Female	1. normal	0. no	0	1. intervention	18. lwala	1. Single Live birth		0. alive	Late	1	1	1
18			2	3. single	1. primary	0. No	2. yes	1. Yes	4. Older female relative		2	1	1. Male	1. normal	0. no	0	0. control	14. bar_oganda_abala_central	1. Single Live birth		0. alive	Early	0	0	0
23	2	2	6	1. Married	1. primary	1. Yes	2. yes	0. No	1. Father of the child you are carrying in womb	4. Farmer	4	1	1. Male		0. no	0	1. intervention	18. lwala	1. Single Live birth		0. alive	Early	1	1	0
25	3	3	5	1. Married	1. primary	0. No	2. yes	1. Yes	1. Father of the child you are carrying in womb	4. Farmer	5	1	2. Female	1. normal	0. no	0	0. control	7. angolocom_north	1. Single Live birth		0. alive	Early	0	0	1
15			7	3. single	1. primary	0. No	1. no	1. Yes	7. Other, specify		2	1	2. Female		0. no	0	0. control	14. bar_oganda_abala_central	6. Alive but died		1. dead				0
26	3	2	4	1. Married	1. primary	1. Yes	1. no	0. No	1. Father of the child you are carrying in womb	4. Farmer	3	1	1. Male	1. normal	0. no	0	1. intervention	1. abala	1. Single Live birth		0. alive	Late	1	1	0
19	1	1	3	1. Married	1. primary	0. No	2. yes	1. Yes	1. Father of the child you are carrying in womb	4. Farmer	2	1	2. Female	1. normal	0. no	0	1. intervention	2. acelela	1. Single Live birth		0. alive	Early	1	1	0
21	2	2	4	1. Married	1. primary	1. Yes	1. no	0. No	1. Father of the child you are carrying in womb	4. Farmer	2	1	1. Male		0. no	0	1. intervention	1. abala	1. Single Live birth		0. alive	Early	1	1	1
40	6	6	7	1. Married	1. primary	0. No	1. no	0. No	1. Father of the child you are carrying in womb	4. Farmer	2	1	2. Female	1. normal	0. no	0	0. control	14. bar_oganda_abala_central	1. Single Live birth		0. alive	Late	1	1	1
37	5	4	5	3. single	0. none	0. No	1. no	0. No	2. Yourself		5	0	2. Female	1. normal	0. no	0	1. intervention	1. abala	1. Single Live birth		0. alive	Early	0	1	0
28	4	4	5	2. co-habiting	1. primary	0. No	1. no	0. No	2. Yourself	4. Farmer	2	0	1. Male	1. normal	0. no	0	0. control	3. acelela_orit	1. Single Live birth		0. alive	Late	1	1	0
32	6	5	7	1. Married	1. primary	0. No	1. no	1. Yes	1. Father of the child you are carrying in womb	4. Farmer	2	1	1. Male	1. normal	0. no	0	0. control	25. te_adwong_south	1. Single Live birth		0. alive	Early	1	1	0
16			2	1. Married	1. primary	0. No	2. yes	0. No	1. Father of the child you are carrying in womb	4. Farmer	2	1	2. Female	1. normal	0. no	0	0. control	14. bar_oganda_abala_central	1. Single Live birth		0. alive	Early	0	0	0
27	4	4	7	2. co-habiting	1. primary	0. No	2. yes	1. Yes	7. Other, specify	4. Farmer	4	1	2. Female	1. normal	0. no	0	1. intervention	18. lwala	1. Single Live birth		0. alive	Late	1	1	1
32	5	5	7	1. Married	1. primary	0. No	1. no	1. Yes	1. Father of the child you are carrying in womb	4. Farmer	5	1	2. Female	1. normal	0. no	0	0. control	3. acelela_orit	1. Single Live birth		0. alive	Late	1	1	0
22	1	1	2	2. co-habiting	1. primary	0. No	1. no	1. Yes	1. Father of the child you are carrying in womb	5. Other (specify) _____	1	1	2. Female	1. normal	0. no	0	1. intervention	8. angolocom_south	1. Single Live birth		0. alive	Late	1	1	1
35	3	3	5	1. Married	1. primary	0. No	2. yes	0. No	1. Father of the child you are carrying in womb	4. Farmer	1	1	1. Male		0. no	0	1. intervention	18. lwala	6. Alive but died		1. dead				0
20	2	1	3	1. Married	1. primary	0. No	1. no	1. Yes	1. Father of the child you are carrying in womb	5. Other (specify) _____	1	1	1. Male	1. normal	0. no	0	1. intervention	8. angolocom_south	1. Single Live birth		0. alive	Late	1	1	0
17			2	2. co-habiting	1. primary	0. No	1. no	1. Yes	1. Father of the child you are carrying in womb	4. Farmer	1	1	1. Male	1. normal	0. no	0	1. intervention	27. te_oburu_west	1. Single Live birth		0. alive	Early	1	0	0
33	6	6	8	1. Married	1. primary	0. No	1. no	0. No	1. Father of the child you are carrying in womb	4. Farmer	1	0	2. Female	1. normal	0. no	0	0. control	14. bar_oganda_abala_central	1. Single Live birth		0. alive	Late	1	1	0
30	6	6	8	1. Married	0. none	0. No	1. no	1. Yes	1. Father of the child you are carrying in womb	4. Farmer	5	1	2. Female	1. normal	0. no	0	1. intervention	6. agweng_tb	1. Single Live birth		0. alive	Late	1	0	1
25	3	3	3	1. Married	1. primary	0. No	2. yes	0. No	1. Father of the child you are carrying in womb	3. Labourer	2	1	2. Female	1. normal	1. yes	0	1. intervention	8. angolocom_south	2. Multiple Live birth		0. alive	Late	1	1	1
23	1	1	3	2. co-habiting	1. primary	0. No	2. yes	1. Yes	1. Father of the child you are carrying in womb	1. salaried worker	5	1	1. Male	1. normal	0. no	0	1. intervention	6. agweng_tb	1. Single Live birth		0. alive	Early	1	0	0
24	2	2	1	3. single	1. primary	0. No	1. no	1. Yes	3. Older male relative		1	1	1. Male	1. normal	0. no	0	1. intervention	8. angolocom_south	1. Single Live birth		0. alive	Late	1	1	0
24	3	2	5	1. Married	1. primary	0. No	1. no	0. No	1. Father of the child you are carrying in womb	4. Farmer	1	0	2. Female	1. normal	0. no	0	1. intervention	8. angolocom_south	1. Single Live birth		0. alive	Late	1	1	0
21	1	1	3	1. Married	1. primary	0. No	1. no	1. Yes	1. Father of the child you are carrying in womb	5. Other (specify) _____	3	1	2. Female	1. normal	0. no	0	0. control	24. te_adwong_north	1. Single Live birth		0. alive	Early	1	1	0
20	1	1	3	1. Married	1. primary	0. No	2. yes	1. Yes	1. Father of the child you are carrying in womb	2. Businessman	4	1	1. Male	1. normal	0. no	0	1. intervention	8. angolocom_south	1. Single Live birth		0. alive	Late	1	1	0
39	8	6	10	1. Married	1. primary	1. Yes	1. no	0. No	2. Yourself	4. Farmer	2	1	1. Male	1. normal	0. no	0	1. intervention	1. abala	1. Single Live birth		0. alive	Early	1	1	0
33	6	6	7	1. Married	1. primary	0. No	1. no	1. Yes	1. Father of the child you are carrying in womb	4. Farmer	3	1	2. Female	1. normal	0. no	0	0. control	14. bar_oganda_abala_central	1. Single Live birth		0. alive	Early	1	1	0
21	2	2	5	1. Married	1. primary	0. No	2. yes	0. No	1. Father of the child you are carrying in womb	1. salaried worker	5	1	1. Male	1. normal	0. no	0	1. intervention	26. te_oburu_east	1. Single Live birth		0. alive	Early	0	0	1
31	4	3	6	1. Married	2. >=secondary	1. Yes	2. yes	0. No	1. Father of the child you are carrying in womb	1. salaried worker	4	1	2. Female		0. no	0	1. intervention	1. abala	4. Multiple Live but all died		1. dead				0
16			2	2. co-habiting	1. primary	0. No	1. no	1. Yes	1. Father of the child you are carrying in womb	4. Farmer	1	1	2. Female	1. normal	0. no	0	0. control	7. angolocom_north	1. Single Live birth		0. alive	Late	1	1	0
18			8	1. Married	1. primary	0. No	1. no	1. Yes	1. Father of the child you are carrying in womb	5. Other (specify) _____	2	1	1. Male	1. normal	0. no	0	0. control	7. angolocom_north	1. Single Live birth		0. alive	Early	1	0	0
18	0	0	2	1. Married	1. primary	0. No	1. no	1. Yes	1. Father of the child you are carrying in womb	4. Farmer	1	1	1. Male	1. normal	0. no	1	0. control	3. acelela_orit	1. Single Live birth		0. alive	Early	1	1	0
21	1	1	3	1. Married	1. primary	0. No	1. no	1. Yes	1. Father of the child you are carrying in womb	4. Farmer	3	1	2. Female	1. normal	0. no	0	1. intervention	18. lwala	1. Single Live birth		0. alive	Early	0	1	0
28	1	1	3	1. Married	2. >=secondary	1. Yes	2. yes	1. Yes	1. Father of the child you are carrying in womb	5. Other (specify) _____	5	1	2. Female	1. normal	0. no	0	1. intervention	8. angolocom_south	1. Single Live birth		0. alive	Early	0	0	1
29	4	4	6	1. Married	1. primary	1. Yes	2. yes	1. Yes	1. Father of the child you are carrying in womb	4. Farmer	5	1	2. Female	1. normal	0. no	0	1. intervention	18. lwala	1. Single Live birth		0. alive	Early	1	1	0
18			2	1. Married	1. primary	0. No	1. no	1. Yes	1. Father of the child you are carrying in womb	5. Other (specify) _____	3	1	1. Male	1. normal	0. no	0	1. intervention	26. te_oburu_east	1. Single Live birth		0. alive	Early	1	1	0
25	1	1	3	3. single	1. primary	0. No	2. yes	1. Yes	1. Father of the child you are carrying in womb		4	1	2. Female	1. normal	0. no	0	0. control	14. bar_oganda_abala_central	1. Single Live birth		0. alive	Early	1	1	1
16			2	2. co-habiting	1. primary	1. Yes	1. no	1. Yes	1. Father of the child you are carrying in womb	4. Farmer	2	1	2. Female	1. normal	0. no	0	1. intervention	1. abala	1. Single Live birth		0. alive	Early	1	1	0
32	5	5	7	1. Married	1. primary	1. Yes	1. no	1. Yes	1. Father of the child you are carrying in womb	4. Farmer	5	1	1. Male	1. normal	0. no	0	1. intervention	1. abala	1. Single Live birth		0. alive	Early	1	1	0
21	2	2	3	3. single	1. primary	0. No	1. no	0. No	1. Father of the child you are carrying in womb		2	1	1. Male	1. normal	0. no	0	0. control	24. te_adwong_north	1. Single Live birth		0. alive	Early	1	1	0
28	2	2	4	3. single	0. none	0. No	1. no	1. Yes	2. Yourself		1	0	2. Female	1. normal	0. no	0	1. intervention	2. acelela	1. Single Live birth		0. alive	Early	0	0	0
22	1	1	4	1. Married	1. primary	0. No	2. yes	1. Yes	1. Father of the child you are carrying in womb	4. Farmer	5	1	1. Male	2. lbw	0. no	0	1. intervention	18. lwala	1. Single Live birth		0. alive	Late	0	1	0
33	5	5	7	1. Married	1. primary	0. No	2. yes	1. Yes	1. Father of the child you are carrying in womb	4. Farmer	5	1	1. Male	1. normal	0. no	0	1. intervention	18. lwala	1. Single Live birth		0. alive	Early	1	1	0
35	8	8	13	1. Married	0. none	0. No	2. yes	1. Yes	1. Father of the child you are carrying in womb	2. Businessman	5	0	2. Female	1. normal	0. no	0	1. intervention	2. acelela	1. Single Live birth		0. alive	Late	1	1	1
18	0	0	2	1. Married	1. primary	0. No	1. no	1. Yes	1. Father of the child you are carrying in womb	4. Farmer	1	1	2. Female		0. no	0	0. control	3. acelela_orit	1. Single Live birth		1. dead				0
19			6	2. co-habiting	1. primary	0. No	1. no	1. Yes	1. Father of the child you are carrying in womb	1. salaried worker	1	1	1. Male	1. normal	0. no	0	1. intervention	2. acelela	1. Single Live birth		0. alive	Early	1	1	1
26	4	4	6	1. Married	1. primary	0. No	2. yes	0. No	1. Father of the child you are carrying in womb	4. Farmer	4	0	2. Female	1. normal	0. no	0	1. intervention	18. lwala	1. Single Live birth		0. alive	Early	1	0	1
38	5	5	8	1. Married	0. none	0. No	1. no	0. No	1. Father of the child you are carrying in womb	4. Farmer	3	0	2. Female	1. normal	0. no	0	1. intervention	18. lwala	1. Single Live birth		0. alive	Late	1	1	0
18			2	2. co-habiting	1. primary	0. No	1. no	1. Yes	1. Father of the child you are carrying in womb	2. Businessman	2	1	1. Male	1. normal	0. no	0	1. intervention	2. acelela	1. Single Live birth		0. alive	Early	0	0	0
19	1	1	3	2. co-habiting	1. primary	0. No	2. yes	1. Yes	1. Father of the child you are carrying in womb	4. Farmer	5	1	2. Female	1. normal	0. no	0	0. control	24. te_adwong_north	1. Single Live birth		0. alive	Early	1	1	0
20	1	1	3	2. co-habiting	1. primary	0. No	2. yes	0. No	1. Father of the child you are carrying in womb	4. Farmer	2	1	2. Female	1. normal	0. no	0	1. intervention	27. te_oburu_west	1. Single Live birth		0. alive	Early	1	1	1
25	3	3	5	1. Married	1. primary	0. No	1. no	1. Yes	1. Father of the child you are carrying in womb	4. Farmer	2	1	2. Female	1. normal	0. no	1	1. intervention	27. te_oburu_west	1. Single Live birth		0. alive	Late	1	1	0
25	3	3	4	1. Married	1. primary	0. No	1. no	0. No	1. Father of the child you are carrying in womb	4. Farmer	1	0	2. Female		0. no	0	0. control	3. acelela_orit	1. Single Live birth		0. alive	Late	0	0	1
21	3	3	5	1. Married	0. none	0. No	1. no	1. Yes	1. Father of the child you are carrying in womb	4. Farmer	1	1	1. Male	1. normal	0. no	0	0. control	3. acelela_orit	1. Single Live birth		0. alive	Late	1	1	0
28	4	4	6	1. Married	1. primary	0. No	1. no	1. Yes	1. Father of the child you are carrying in womb	4. Farmer	5	0	2. Female	1. normal	0. no	0	0. control	21. orit	1. Single Live birth		0. alive	Early	0	0	0
17			13	3. single	1. primary	0. No	1. no	0. No	4. Older female relative		2	1	2. Female	1. normal	0. no	0	0. control	15. bar_oganda_west	1. Single Live birth		0. alive	Early	0	0	1
24	0	0	6	2. co-habiting	1. primary	0. No	1. no	0. No	5. Other household member living at home	4. Farmer	1	1	1. Male	1. normal	0. no	0	0. control	21. orit	1. Single Live birth		0. alive	Late	1	0	0
18			2	1. Married	1. primary	0. No	2. yes	1. Yes	1. Father of the child you are carrying in womb	4. Farmer	2	1	2. Female	1. normal	0. no	0	0. control	15. bar_oganda_west	1. Single Live birth		0. alive	Late	1	1	1
25	1	1	3	1. Married	1. primary	0. No	1. no	0. No	1. Father of the child you are carrying in womb	4. Farmer	1	1	2. Female	1. normal	0. no	0	0. control	15. bar_oganda_west	1. Single Live birth		0. alive	Early	1	1	1
22	1	1	3	2. co-habiting	2. >=secondary	0. No	2. yes	1. Yes	1. Father of the child you are carrying in womb	2. Businessman	2	1	2. Female	1. normal	0. no	0	0. control	15. bar_oganda_west	1. Single Live birth		0. alive	Late	1	1	0
24	1	1	6	1. Married	1. primary	0. No	2. yes	1. Yes	1. Father of the child you are carrying in womb	4. Farmer	1	0	1. Male	1. normal	0. no	0	0. control	25. te_adwong_south	1. Single Live birth		0. alive	Early	1	1	0
17			2	1. Married	1. primary	0. No	1. no	1. Yes	1. Father of the child you are carrying in womb	4. Farmer	1	1	2. Female	1. normal	0. no	0	0. control	15. bar_oganda_west	1. Single Live birth		0. alive	Late	1	1	1
20	1	1	3	1. Married	1. primary	0. No	2. yes	1. Yes	1. Father of the child you are carrying in womb	4. Farmer	3	1	2. Female	1. normal	0. no	0	0. control	15. bar_oganda_west	1. Single Live birth		0. alive	Early	1	1	1
18	0	0	1	3. single	1. primary	0. No	1. no	0. No	3. Older male relative		1	1	1. Male	1. normal	0. no	0	0. control	3. acelela_orit	1. Single Live birth		0. alive	Late	1	1	0
18	1	1	3	1. Married	1. primary	0. No	1. no	1. Yes	1. Father of the child you are carrying in womb	1. salaried worker	1	0	1. Male	1. normal	0. no	0	0. control	24. te_adwong_north	1. Single Live birth		0. alive	Early	1	1	0
26	2	1	4	3. single	2. >=secondary	0. No	2. yes	0. No	2. Yourself		5	1	2. Female	1. normal	0. no	0	0. control	24. te_adwong_north	1. Single Live birth		0. alive	Late	1	1	1
35	8	6	8	1. Married	1. primary	0. No	2. yes	1. Yes	1. Father of the child you are carrying in womb	2. Businessman	5	0	1. Male	1. normal	0. no	0	0. control	25. te_adwong_south	1. Single Live birth		0. alive	Early	0	1	0
20	1	1	3	1. Married	1. primary	0. No	2. yes	1. Yes	1. Father of the child you are carrying in womb	4. Farmer	2	1	2. Female	1. normal	0. no	1	1. intervention	27. te_oburu_west	1. Single Live birth		0. alive	Early	1	1	0
32	6	3	10	1. Married	1. primary	0. No	2. yes	1. Yes	1. Father of the child you are carrying in womb	4. Farmer	5	1	2. Female		0. no	0	0. control	24. te_adwong_north	1. Single Live birth		0. alive	Early	0	1	0
19			2	1. Married	2. >=secondary	0. No	2. yes	1. Yes	1. Father of the child you are carrying in womb	4. Farmer	2	1	1. Male	1. normal	0. no	0	0. control	24. te_adwong_north	1. Single Live birth		0. alive	Early	1	1	0
19	1	1	3	1. Married	1. primary	0. No	1. no	1. Yes	1. Father of the child you are carrying in womb	4. Farmer	1	1	1. Male	1. normal	0. no	0	0. control	15. bar_oganda_west	1. Single Live birth		0. alive	Early	1	1	0
36	8	8	5	1. Married	1. primary	0. No	1. no	1. Yes	1. Father of the child you are carrying in womb	4. Farmer	1	1	1. Male	1. normal	0. no	0	1. intervention	27. te_oburu_west	1. Single Live birth		0. alive	Late	1	1	0
23	3	2	4	2. co-habiting	0. none	0. No	1. no	1. Yes	1. Father of the child you are carrying in womb	4. Farmer	1	0	2. Female	1. normal	0. no	0	0. control	15. bar_oganda_west	1. Single Live birth		0. alive	Late	1	1	0
20	1	1	3	1. Married	1. primary	0. No	2. yes	1. Yes	1. Father of the child you are carrying in womb	3. Labourer	3	1	2. Female	1. normal	0. no	0	0. control	15. bar_oganda_west	1. Single Live birth		0. alive	Early	1	1	1
20			3	1. Married	1. primary	0. No	1. no	1. Yes	1. Father of the child you are carrying in womb	4. Farmer	3	1	2. Female	1. normal	0. no	1	0. control	7. angolocom_north	1. Single Live birth		0. alive	Early	1	0	1
21	1	1	3	1. Married	2. >=secondary	0. No	1. no	1. Yes	1. Father of the child you are carrying in womb	2. Businessman	5	1	1. Male	1. normal	0. no	0	1. intervention	2. acelela	1. Single Live birth		0. alive	Late	1	0	0
21			2	1. Married	2. >=secondary	0. No	2. yes	1. Yes	7. Other, specify	4. Farmer	2	1	1. Male	1. normal	0. no	0	0. control	7. angolocom_north	1. Single Live birth		0. alive	Late	0	0	0
28	5	5	3	1. Married	1. primary	0. No	2. yes	1. Yes	1. Father of the child you are carrying in womb	4. Farmer	5	1	2. Female	1. normal	0. no	0	1. intervention	27. te_oburu_west	1. Single Live birth		0. alive	Early	1	1	1
27	4	4	7	2. co-habiting	1. primary	1. Yes	2. yes	1. Yes	1. Father of the child you are carrying in womb	1. salaried worker	5	1	1. Male	1. normal	0. no	0	1. intervention	8. angolocom_south	1. Single Live birth		0. alive	Early	0	0	1
21			3	3. single	1. primary	0. No	1. no	1. Yes	7. Other, specify		2	0	1. Male	1. normal	0. no	0	0. control	7. angolocom_north	1. Single Live birth		0. alive	Early	1	1	0
17	0	0	2	1. Married	1. primary	0. No	1. no	1. Yes	1. Father of the child you are carrying in womb	4. Farmer	1	0	1. Male	1. normal	0. no	0	0. control	21. orit	1. Single Live birth		0. alive	Early	0	0	0
18	0	0	2	2. co-habiting	1. primary	0. No	1. no	1. Yes	1. Father of the child you are carrying in womb	4. Farmer	1	0	2. Female	1. normal	0. no	0	0. control	21. orit	1. Single Live birth		0. alive	Early	1	1	0
20	1	1	3	1. Married	1. primary	0. No	1. no	1. Yes	1. Father of the child you are carrying in womb	4. Farmer	1	1	1. Male	1. normal	0. no	0	0. control	24. te_adwong_north	1. Single Live birth		0. alive	Late	0	0	0
16			2	1. Married	1. primary	0. No	1. no	0. No	1. Father of the child you are carrying in womb	4. Farmer	2	1	2. Female	1. normal	0. no	0	0. control	25. te_adwong_south	1. Single Live birth		0. alive	Early	1	1	0
26	2	2	4	1. Married	1. primary	0. No	1. no	1. Yes	1. Father of the child you are carrying in womb	4. Farmer	1	1	2. Female	1. normal	0. no	0	0. control	3. acelela_orit	1. Single Live birth		0. alive	Early	1	1	0
28	3	3	5	1. Married	1. primary	0. No	1. no	1. Yes	1. Father of the child you are carrying in womb	4. Farmer	5	1	1. Male	1. normal	0. no	0	0. control	24. te_adwong_north	1. Single Live birth		0. alive	Early	1	1	0
35	6	5	7	1. Married	1. primary	0. No	1. no	1. Yes	1. Father of the child you are carrying in womb	1. salaried worker	5	0	2. Female		0. no	0	0. control	25. te_adwong_south	3. Multiple Live one died		1. dead				0
15			2	1. Married	1. primary	0. No	2. yes	1. Yes	1. Father of the child you are carrying in womb	4. Farmer	2	0	2. Female	2. lbw	0. no	0	1. intervention	27. te_oburu_west	1. Single Live birth		0. alive	Late			1
28	3	3	5	1. Married	0. none	0. No	1. no	0. No	1. Father of the child you are carrying in womb	4. Farmer	3	1	1. Male		0. no	0	1. intervention	1. abala	1. Single Live birth		0. alive	Early	1	1	0
17			8	1. Married	1. primary	0. No	2. yes	1. Yes	1. Father of the child you are carrying in womb	1. salaried worker	5	1	1. Male	1. normal	0. no	1	1. intervention	26. te_oburu_east	1. Single Live birth		0. alive	Early	1	0	0
25	2	2	4	3. single	1. primary	0. No	1. no	1. Yes	1. Father of the child you are carrying in womb		5	1	1. Male	1. normal	0. no	1	0. control	14. bar_oganda_abala_central	1. Single Live birth		0. alive	Early	1	1	1
27	3	3	8	1. Married	1. primary	0. No	1. no	0. No	1. Father of the child you are carrying in womb	3. Labourer	2	1	2. Female	1. normal	0. no	0	1. intervention	1. abala	1. Single Live birth		0. alive	Early	1	1	0
19			2	1. Married	1. primary	0. No	1. no	1. Yes	1. Father of the child you are carrying in womb	3. Labourer	1	1	1. Male		0. no	0	1. intervention	1. abala	6. Alive but died		1. dead				0
30	4	4	6	1. Married	1. primary	1. Yes	2. yes	1. Yes	1. Father of the child you are carrying in womb	1. salaried worker	5	1	1. Male	1. normal	0. no	0	1. intervention	1. abala	1. Single Live birth		0. alive	Late	1	1	0
20			2	2. co-habiting	2. >=secondary	0. No	2. yes	0. No	1. Father of the child you are carrying in womb	5. Other (specify) _____	5	1	1. Male	1. normal	0. no	0	1. intervention	26. te_oburu_east	1. Single Live birth		0. alive	Late	0	0	1
22	1	0	5	1. Married	0. none	0. No	1. no	0. No	1. Father of the child you are carrying in womb	3. Labourer	1	1	1. Male		0. no	0	1. intervention	1. abala	4. Multiple Live but all died		1. dead				0
18			6	2. co-habiting	1. primary	0. No	1. no	1. Yes	1. Father of the child you are carrying in womb	3. Labourer	1	1	2. Female	1. normal	0. no	0	1. intervention	26. te_oburu_east	1. Single Live birth		0. alive	Late	0	0	0
27	3	3	5	1. Married	1. primary	0. No	2. yes	0. No	1. Father of the child you are carrying in womb	4. Farmer	5	0	2. Female		0. no	0	0. control	25. te_adwong_south	5. Still birth		0. alive				0
32	7	7	9	1. Married	1. primary	0. No	1. no	1. Yes	1. Father of the child you are carrying in womb	4. Farmer	5	0	2. Female	1. normal	0. no	0	1. intervention	26. te_oburu_east	1. Single Live birth		0. alive	Early	1	1	0
31	2	1	4	1. Married	2. >=secondary	0. No	2. yes	1. Yes	1. Father of the child you are carrying in womb	2. Businessman	2	1	2. Female	1. normal	0. no	0	0. control	25. te_adwong_south	1. Single Live birth		0. alive	Early	0	0	1
16			2	1. Married	1. primary	0. No	1. no	1. Yes	1. Father of the child you are carrying in womb	4. Farmer	1	1	2. Female	1. normal	0. no	0	1. intervention	18. lwala	1. Single Live birth		0. alive	Late	1	1	0
18	0	0	2	2. co-habiting	1. primary	0. No	1. no	1. Yes	1. Father of the child you are carrying in womb	2. Businessman	1	1	2. Female	1. normal	0. no	0	0. control	3. acelela_orit	1. Single Live birth		0. alive	Early	1	1	0
25	3	3	5	1. Married	1. primary	0. No	2. yes	1. Yes	1. Father of the child you are carrying in womb	5. Other (specify) _____	4	0	2. Female	1. normal	0. no	0	1. intervention	18. lwala	1. Single Live birth		0. alive	Late	0	0	0
31	5	5	7	1. Married	0. none	0. No	1. no	1. Yes	1. Father of the child you are carrying in womb	4. Farmer	3	1	1. Male	1. normal	0. no	1	0. control	15. bar_oganda_west	1. Single Live birth		0. alive	Early	1	1	1
22	3	3	1	3. single	1. primary	0. No	1. no	1. Yes	4. Older female relative		1	0	2. Female	1. normal	0. no	0	1. intervention	1. abala	1. Single Live birth		0. alive	Late	0	1	1
38	6	6	8	1. Married	1. primary	0. No	1. no	0. No	1. Father of the child you are carrying in womb	4. Farmer	2	0	1. Male	1. normal	0. no	0	1. intervention	1. abala	1. Single Live birth		0. alive	Late	0	1	1
19	1	1	3	1. Married	1. primary	0. No	2. yes	1. Yes	1. Father of the child you are carrying in womb	4. Farmer	4	1	2. Female	1. normal	0. no	0	1. intervention	27. te_oburu_west	1. Single Live birth		0. alive	Late	0	0	0
22			3	1. Married	2. >=secondary	1. Yes	2. yes	1. Yes	1. Father of the child you are carrying in womb	2. Businessman	5	1	2. Female	1. normal	0. no	0	1. intervention	6. agweng_tb	1. Single Live birth		0. alive	Late	0	0	0
17			6	3. single	1. primary	0. No	1. no	1. Yes	1. Father of the child you are carrying in womb		3	1	1. Male	2. lbw	0. no	1	0. control	14. bar_oganda_abala_central	1. Single Live birth		0. alive	Early	1	1	0
24	2	2	3	1. Married	1. primary	0. No	1. no	1. Yes	2. Yourself	4. Farmer	1	0	2. Female	1. normal	0. no	0	1. intervention	26. te_oburu_east	1. Single Live birth		0. alive	Late	1	1	1
18			8	3. single	1. primary	0. No	1. no	1. Yes	1. Father of the child you are carrying in womb		2	1	2. Female	1. normal	0. no	0	0. control	14. bar_oganda_abala_central	1. Single Live birth		0. alive	Late	1	1	1
25	3	6	6	1. Married	0. none	0. No	1. no	1. Yes	1. Father of the child you are carrying in womb	4. Farmer	2	1	2. Female	1. normal	0. no	0	1. intervention	18. lwala	1. Single Live birth		0. alive	Early	1	1	0
36	6	6	8	1. Married	1. primary	0. No	1. no	1. Yes	1. Father of the child you are carrying in womb	4. Farmer	2	1	2. Female	1. normal	0. no	0	1. intervention	1. abala	1. Single Live birth		0. alive	Early	1	1	0
16			3	1. Married	1. primary	1. Yes	1. no	1. Yes	1. Father of the child you are carrying in womb	4. Farmer	3	1	2. Female	1. normal	0. no	1	1. intervention	1. abala	1. Single Live birth		0. alive	Late	1	1	0
17			6	3. single	1. primary	0. No	2. yes	1. Yes	4. Older female relative		4	1	2. Female	1. normal	0. no	0	0. control	21. orit	1. Single Live birth		0. alive	Early	1	0	0
24	3	3	2	3. single	1. primary	0. No	1. no	0. No	2. Yourself		1	1	1. Male	1. normal	0. no	1	1. intervention	8. angolocom_south	1. Single Live birth		0. alive	Early	1	1	1
18			2	1. Married	1. primary	0. No	1. no	1. Yes	1. Father of the child you are carrying in womb	3. Labourer	2	1	1. Male	1. normal	0. no	0	0. control	24. te_adwong_north	1. Single Live birth		0. alive	Early	1	1	0
32	9	9	6	1. Married	0. none	0. No	1. no	0. No	1. Father of the child you are carrying in womb	4. Farmer	1	0	2. Female	2. lbw	0. no	0	0. control	15. bar_oganda_west	1. Single Live birth		0. alive	Early	1	1	1
31	5	5	11	1. Married	1. primary	1. Yes	2. yes	1. Yes	1. Father of the child you are carrying in womb	4. Farmer	5	1	2. Female	1. normal	0. no	0	0. control	24. te_adwong_north	1. Single Live birth		0. alive	Early	0	1	0
21	2	2	2	1. Married	1. primary	0. No	1. no	1. Yes	1. Father of the child you are carrying in womb	4. Farmer	5	1	2. Female		0. no	0	1. intervention	26. te_oburu_east	5. Still birth		0. alive				0
37	5	4	5	1. Married	1. primary	0. No	1. no	1. Yes	1. Father of the child you are carrying in womb	4. Farmer	1	1	1. Male	1. normal	0. no	0	1. intervention	18. lwala	1. Single Live birth		0. alive	Early	1	1	0
21	2	2	4	1. Married	1. primary	1. Yes	1. no	1. Yes	1. Father of the child you are carrying in womb	4. Farmer	1	1	1. Male	1. normal	0. no	0	1. intervention	1. abala	1. Single Live birth		0. alive	Early	0	1	1
36	7	7	9	1. Married	1. primary	0. No	1. no	1. Yes	1. Father of the child you are carrying in womb	4. Farmer	1	1	1. Male	1. normal	0. no	0	0. control	3. acelela_orit	1. Single Live birth		0. alive	Late	1	1	0
18			6	2. co-habiting	1. primary	0. No	1. no	1. Yes	1. Father of the child you are carrying in womb	4. Farmer	3	1	2. Female	1. normal	0. no	0	0. control	21. orit	1. Single Live birth		0. alive	Late	1	0	0
33	8	8	7	1. Married	1. primary	0. No	1. no	1. Yes	1. Father of the child you are carrying in womb	4. Farmer	3	0	1. Male	1. normal	0. no	0	0. control	21. orit	1. Single Live birth		0. alive	Early	1	1	0
28	4	4	11	2. co-habiting	1. primary	0. No	2. yes	1. Yes	4. Older female relative	4. Farmer	3	1	1. Male		0. no	0	1. intervention	26. te_oburu_east	1. Single Live birth		0. alive	Late	1	1	1
25	3	3	5	1. Married	1. primary	0. No	1. no	0. No	1. Father of the child you are carrying in womb	4. Farmer	3	0	1. Male	1. normal	0. no	0	1. intervention	26. te_oburu_east	1. Single Live birth		0. alive	Late	1	1	1
25	3	3	5	1. Married	1. primary	0. No	2. yes	1. Yes	1. Father of the child you are carrying in womb	4. Farmer	4	1	1. Male	1. normal	0. no	0	0. control	21. orit	1. Single Live birth		0. alive	Early	0	0	0
25	1	1	2	1. Married	1. primary	0. No	1. no	1. Yes	1. Father of the child you are carrying in womb	3. Labourer	1	1	2. Female	1. normal	0. no	0	1. intervention	8. angolocom_south	1. Single Live birth		0. alive	Early	1	1	0
24	1	1	3	1. Married	1. primary	0. No	1. no	1. Yes	1. Father of the child you are carrying in womb	4. Farmer	5	1	1. Male	1. normal	0. no	1	1. intervention	18. lwala	1. Single Live birth		0. alive	Late	0	1	0
17	0	0	2	1. Married	1. primary	0. No	1. no	1. Yes	1. Father of the child you are carrying in womb	4. Farmer	1	1	2. Female	2. lbw	0. no	1	0. control	3. acelela_orit	1. Single Live birth		0. alive	Early	1	1	0
23	2	2	4	1. Married	1. primary	0. No	1. no	1. Yes	1. Father of the child you are carrying in womb	4. Farmer	5	1	2. Female	1. normal	0. no	0	1. intervention	18. lwala	1. Single Live birth		0. alive	Early	1	0	0
33	5	5	8	1. Married	1. primary	1. Yes	2. yes	0. No	1. Father of the child you are carrying in womb	4. Farmer	5	1	2. Female	1. normal	0. no	0	1. intervention	18. lwala	1. Single Live birth		0. alive	Early	1	1	1
23	3	3	5	1. Married	1. primary	0. No	1. no	1. Yes	1. Father of the child you are carrying in womb	4. Farmer	3	1	2. Female	1. normal	0. no	0	1. intervention	18. lwala	1. Single Live birth		0. alive	Early	1	1	0
22			2	1. Married	2. >=secondary	0. No	2. yes	1. Yes	1. Father of the child you are carrying in womb	1. salaried worker	5	1	2. Female	1. normal	0. no	0	1. intervention	6. agweng_tb	1. Single Live birth		0. alive	Late	1	1	0
25	1	1	8	3. single	1. primary	0. No	1. no	1. Yes	1. Father of the child you are carrying in womb		1	1	1. Male	1. normal	0. no	0	0. control	14. bar_oganda_abala_central	1. Single Live birth		0. alive	Late	1	1	0
30	4	4	6	1. Married	0. none	0. No	1. no	0. No	1. Father of the child you are carrying in womb	4. Farmer	1	0	1. Male	1. normal	0. no	1	0. control	15. bar_oganda_west	1. Single Live birth		0. alive	Early	1	1	1
22	1	1	3	2. co-habiting	1. primary	0. No	1. no	0. No	1. Father of the child you are carrying in womb	4. Farmer	1	1	2. Female	1. normal	0. no	0	0. control	24. te_adwong_north	1. Single Live birth		0. alive	Early	0	0	0
40	3	3	6	1. Married	1. primary	0. No	2. yes	0. No	1. Father of the child you are carrying in womb	4. Farmer	4	1	2. Female	1. normal	0. no	0	1. intervention	26. te_oburu_east	1. Single Live birth		0. alive	Early	1	1	0
14			7	3. single	1. primary	0. No	2. yes	1. Yes	4. Older female relative		3	1	1. Male	1. normal	0. no	0	0. control	15. bar_oganda_west	1. Single Live birth		0. alive	Late	0	0	0
21	1	1	3	2. co-habiting	2. >=secondary	0. No	2. yes	1. Yes	1. Father of the child you are carrying in womb	3. Labourer	4	0	1. Male	1. normal	0. no	0	1. intervention	18. lwala	1. Single Live birth		0. alive	Early	1	1	0
29	2	2	5	1. Married	2. >=secondary	0. No	2. yes	1. Yes	1. Father of the child you are carrying in womb	4. Farmer	5	1	2. Female	1. normal	0. no	0	1. intervention	6. agweng_tb	1. Single Live birth		0. alive	Early	1	1	0
19	1	1	2	1. Married	1. primary	0. No	1. no	1. Yes	1. Father of the child you are carrying in womb	4. Farmer	1	0	2. Female	1. normal	0. no	0	1. intervention	1. abala	1. Single Live birth		0. alive	Early	1	1	1
28	1	1	5	3. single	0. none	0. No	2. yes	1. Yes	4. Older female relative		2	0	1. Male	1. normal	0. no	0	0. control	21. orit	1. Single Live birth		0. alive	Early	1	1	0
21	0	0	2	2. co-habiting	2. >=secondary	0. No	1. no	1. Yes	1. Father of the child you are carrying in womb	1. salaried worker	3	1	1. Male	1. normal	0. no	0	1. intervention	2. acelela	1. Single Live birth		0. alive	Early	0	0	0
24	2	2	4	1. Married	1. primary	0. No	2. yes	1. Yes	1. Father of the child you are carrying in womb	5. Other (specify) _____	4	1	1. Male	1. normal	0. no	0	1. intervention	26. te_oburu_east	1. Single Live birth		0. alive	Early	1	1	0
17	1	1	2	1. Married	0. none	0. No	1. no	1. Yes	1. Father of the child you are carrying in womb	4. Farmer	1	1	2. Female	1. normal	0. no	0	0. control	15. bar_oganda_west	1. Single Live birth		0. alive	Early	0	0	1
20	1	1	3	1. Married	0. none	0. No	1. no	1. Yes	1. Father of the child you are carrying in womb	4. Farmer	2	0	2. Female	1. normal	0. no	0	0. control	14. bar_oganda_abala_central	1. Single Live birth		0. alive	Late	1	1	1
27	3	3	5	1. Married	1. primary	0. No	2. yes	0. No	1. Father of the child you are carrying in womb	4. Farmer	2	1	1. Male	1. normal	0. no	0	1. intervention	27. te_oburu_west	1. Single Live birth		0. alive	Early	1	1	0
27	4	4	4	1. Married	1. primary	0. No	1. no	1. Yes	1. Father of the child you are carrying in womb	4. Farmer	1	0			0. no	0	1. intervention	27. te_oburu_west	.l. LTFU						0
17			2	1. Married	2. >=secondary	0. No	2. yes	1. Yes	1. Father of the child you are carrying in womb	4. Farmer	4	1	1. Male	1. normal	0. no	0	0. control	15. bar_oganda_west	1. Single Live birth		0. alive	Early	1	1	0
21	1	1	3	3. single	1. primary	0. No	1. no	1. Yes	1. Father of the child you are carrying in womb		3	1	2. Female	1. normal	0. no	0	0. control	14. bar_oganda_abala_central	1. Single Live birth		0. alive	Late	0	0	0
31	6	6	7	1. Married	0. none	0. No	1. no	1. Yes	1. Father of the child you are carrying in womb	4. Farmer	5	1	1. Male	1. normal	1. yes	0	0. control	15. bar_oganda_west	2. Multiple Live birth		0. alive	Early	1	1	1
24	1	1	3	1. Married	2. >=secondary	0. No	1. no	1. Yes	1. Father of the child you are carrying in womb	4. Farmer	2	0	2. Female	1. normal	0. no	0	1. intervention	2. acelela	1. Single Live birth		0. alive	Early	1	0	0
28	2	2	5	2. co-habiting	1. primary	0. No	1. no	1. Yes	2. Yourself	4. Farmer	2	0	2. Female	1. normal	0. no	0	1. intervention	2. acelela	1. Single Live birth		0. alive	Early	1	0	0
30	7	7	5	3. single	0. none	0. No	1. no	0. No	2. Yourself		1	1	1. Male	1. normal	0. no	0	1. intervention	27. te_oburu_west	1. Single Live birth		0. alive	Early	1	1	0
16			10	3. single	1. primary	0. No	1. no	1. Yes	7. Other, specify		1	0	2. Female	1. normal	0. no	0	0. control	21. orit	1. Single Live birth		0. alive	Late	1	1	0
23	1	1	3	1. Married	1. primary	0. No	1. no	1. Yes	1. Father of the child you are carrying in womb	4. Farmer	3	1	1. Male	1. normal	0. no	0	1. intervention	18. lwala	1. Single Live birth		0. alive	Late	1	1	1
25	3	3	2	1. Married	1. primary	0. No	1. no	0. No	1. Father of the child you are carrying in womb	4. Farmer	1	1	1. Male	1. normal	0. no	0	1. intervention	27. te_oburu_west	1. Single Live birth		0. alive	Early	1	1	0
18			2	1. Married	1. primary	0. No	1. no	0. No	1. Father of the child you are carrying in womb	4. Farmer	3	1	2. Female		0. no	0	1. intervention	26. te_oburu_east	1. Single Live birth		0. alive	Late	0	0	0
24	2	2	2	1. Married	1. primary	0. No	1. no	1. Yes	1. Father of the child you are carrying in womb	4. Farmer	1	1	2. Female	1. normal	0. no	0	1. intervention	27. te_oburu_west	1. Single Live birth		0. alive	Early	1	1	0
16			2	3. single	1. primary	0. No	1. no	1. Yes	4. Older female relative		4	1	1. Male	1. normal	0. no	1	1. intervention	27. te_oburu_west	1. Single Live birth		0. alive	Late	1	1	0
24	3	3	6	1. Married	1. primary	0. No	2. yes	1. Yes	1. Father of the child you are carrying in womb	4. Farmer	2	1	1. Male	1. normal	0. no	0	0. control	25. te_adwong_south	1. Single Live birth		0. alive	Early	1	1	1
18			2	1. Married	1. primary	0. No	1. no	1. Yes	1. Father of the child you are carrying in womb	4. Farmer	1	1	2. Female	1. normal	0. no	0	1. intervention	8. angolocom_south	1. Single Live birth		0. alive	Early	1	0	0
40	7	7	8	1. Married	1. primary	0. No	1. no	0. No	1. Father of the child you are carrying in womb	4. Farmer	5	0	1. Male	1. normal	0. no	1	1. intervention	2. acelela	1. Single Live birth		0. alive	Late	1	0	1
30	5	5	2	2. co-habiting	0. none	0. No	1. no	1. Yes	2. Yourself	4. Farmer	1	1	2. Female	1. normal	0. no	0	1. intervention	27. te_oburu_west	1. Single Live birth		0. alive	Early	1	1	1
26	1	1	2	2. co-habiting	1. primary	0. No	1. no	1. Yes	1. Father of the child you are carrying in womb	3. Labourer	3	1	1. Male	1. normal	0. no	0	1. intervention	2. acelela	1. Single Live birth		0. alive	Late	1	1	1
29	5	5	6	1. Married	1. primary	0. No	1. no	0. No	1. Father of the child you are carrying in womb	2. Businessman	5	1	2. Female	1. normal	0. no	0	1. intervention	2. acelela	1. Single Live birth		0. alive	Early	1	1	0
26	1	1	3	1. Married	1. primary	0. No	2. yes	1. Yes	1. Father of the child you are carrying in womb	3. Labourer	4	1	2. Female	1. normal	0. no	0	1. intervention	6. agweng_tb	1. Single Live birth		0. alive	Early	1	1	1
18	1	1	3	1. Married	1. primary	0. No	1. no	1. Yes	1. Father of the child you are carrying in womb	4. Farmer	1	1	1. Male	1. normal	0. no	0	1. intervention	6. agweng_tb	1. Single Live birth		0. alive	Early	1	1	0
22	1	1	2	2. co-habiting	1. primary	0. No	1. no	1. Yes	1. Father of the child you are carrying in womb	4. Farmer	1	0	2. Female	1. normal	0. no	1	0. control	21. orit	1. Single Live birth		0. alive	Early	1	1	0
35	9	6	9	1. Married	0. none	0. No	1. no	1. Yes	7. Other, specify	4. Farmer	1	0	1. Male	1. normal	0. no	0	0. control	7. angolocom_north	1. Single Live birth		0. alive	Late	1	0	1
23	2	2	4	1. Married	1. primary	0. No	2. yes	1. Yes	1. Father of the child you are carrying in womb	4. Farmer	2	1	2. Female	1. normal	0. no	0	1. intervention	27. te_oburu_west	1. Single Live birth		0. alive	Early	1	1	1
18			2	1. Married	1. primary	0. No	1. no	1. Yes	1. Father of the child you are carrying in womb	5. Other (specify) _____	3	1	1. Male	1. normal	0. no	0	1. intervention	26. te_oburu_east	1. Single Live birth		0. alive	Early	1	1	0
32	4	4	2	1. Married	0. none	0. No	1. no	0. No	1. Father of the child you are carrying in womb	4. Farmer	1	1	1. Male		0. no	0	1. intervention	8. angolocom_south	4. Multiple Live but all died		1. dead				0
29	3	3	6	2. co-habiting	0. none	0. No	1. no	1. Yes	1. Father of the child you are carrying in womb	4. Farmer	1	1	2. Female	1. normal	0. no	0	1. intervention	27. te_oburu_west	1. Single Live birth		0. alive	Early	1	1	0
26	4	4	9	1. Married	1. primary	0. No	2. yes	1. Yes	1. Father of the child you are carrying in womb	4. Farmer	5	1	1. Male	1. normal	0. no	0	0. control	25. te_adwong_south	1. Single Live birth		0. alive	Late	1	1	1
18			2	3. single	2. >=secondary	0. No	1. no	1. Yes	1. Father of the child you are carrying in womb		3	0	1. Male	2. lbw	0. no	0	0. control	24. te_adwong_north	1. Single Live birth		0. alive	Early	0	1	0
30	5	5	3	1. Married	1. primary	0. No	2. yes	1. Yes	1. Father of the child you are carrying in womb	4. Farmer	5	1	1. Male	1. normal	0. no	0	1. intervention	8. angolocom_south	1. Single Live birth		0. alive	Early	1	1	1
16			8	3. single	1. primary	0. No	1. no	1. Yes	7. Other, specify		2	1	2. Female	1. normal	0. no	0	0. control	21. orit	1. Single Live birth		0. alive	Late	0	0	0
26	2	2	3	2. co-habiting	1. primary	0. No	1. no	1. Yes	1. Father of the child you are carrying in womb	4. Farmer	4	1	1. Male	1. normal	0. no	0	1. intervention	2. acelela	1. Single Live birth		0. alive	Early	1	1	1
24	2	2	4	1. Married	1. primary	0. No	1. no	0. No	1. Father of the child you are carrying in womb	4. Farmer	3	1	1. Male	1. normal	0. no	0	0. control	15. bar_oganda_west	1. Single Live birth		0. alive	Late	0	0	0
25	4	2	7	3. single	0. none	0. No	1. no	1. Yes	4. Older female relative		1	1	2. Female	1. normal	0. no	0	1. intervention	6. agweng_tb	1. Single Live birth		0. alive	Early	1	1	0
24	2	2	4	1. Married	1. primary	0. No	1. no	0. No	7. Other, specify	4. Farmer	3	0	2. Female	2. lbw	0. no	1	0. control	7. angolocom_north	1. Single Live birth		0. alive	Late	0	0	0
20			2	1. Married	1. primary	0. No	1. no	1. Yes	1. Father of the child you are carrying in womb	3. Labourer	1	1	1. Male	1. normal	0. no	0	0. control	15. bar_oganda_west	1. Single Live birth		0. alive	Early	1	1	0
22	0	0	2	1. Married	2. >=secondary	0. No	2. yes	1. Yes	1. Father of the child you are carrying in womb	3. Labourer	5	1	2. Female	1. normal	0. no	0	1. intervention	27. te_oburu_west	1. Single Live birth		0. alive	Early	1	1	0
18			2	1. Married	1. primary	0. No	1. no	1. Yes	1. Father of the child you are carrying in womb	4. Farmer	1	1	1. Male	1. normal	0. no	0	0. control	24. te_adwong_north	1. Single Live birth		0. alive	Early	0	1	0
34	5	5	7	1. Married	1. primary	0. No	1. no	1. Yes	1. Father of the child you are carrying in womb	4. Farmer	3	0	1. Male	1. normal	0. no	0	0. control	21. orit	1. Single Live birth		0. alive	Late	1	1	0
29	1	1	2	2. co-habiting	2. >=secondary	0. No	2. yes	1. Yes	2. Yourself	1. salaried worker	5	1	1. Male	1. normal	0. no	0	0. control	15. bar_oganda_west	1. Single Live birth		0. alive	Early	1	1	1
20	1	1	3	3. single	2. >=secondary	0. No	1. no	0. No	1. Father of the child you are carrying in womb		2	1	1. Male	1. normal	0. no	0	0. control	24. te_adwong_north	1. Single Live birth		0. alive	Early	1	1	0
27	3	3	5	1. Married	1. primary	0. No	1. no	0. No	1. Father of the child you are carrying in womb	5. Other (specify) _____	3	0	1. Male	1. normal	0. no	0	1. intervention	26. te_oburu_east	1. Single Live birth		0. alive	Early	0	0	0
20			2	1. Married	0. none	0. No	1. no	0. No	1. Father of the child you are carrying in womb	4. Farmer	1	1	1. Male		0. no	0	1. intervention	27. te_oburu_west	5. Still birth		0. alive				0
18			2	1. Married	2. >=secondary	0. No	1. no	1. Yes	1. Father of the child you are carrying in womb	4. Farmer	1	0	1. Male		0. no	0	0. control	7. angolocom_north	6. Alive but died		1. dead				0
29	6	5	7	1. Married	1. primary	0. No	2. yes	1. Yes	1. Father of the child you are carrying in womb	5. Other (specify) _____	4	0	1. Male	1. normal	0. no	0	1. intervention	26. te_oburu_east	1. Single Live birth		0. alive	Early	0	0	1
25	2	1	3	1. Married	1. primary	0. No	1. no	1. Yes	1. Father of the child you are carrying in womb	4. Farmer	2	1	1. Male		0. no	0	0. control	3. acelela_orit	1. Single Live birth		0. alive	Early	1	1	0
23	2	1	5	1. Married	1. primary	0. No	1. no	1. Yes	7. Other, specify	4. Farmer	2	1	2. Female	1. normal	0. no	0	0. control	7. angolocom_north	1. Single Live birth		0. alive	Early	1	1	0
34	6	6	8	1. Married	1. primary	0. No	2. yes	1. Yes	1. Father of the child you are carrying in womb	1. salaried worker	4	0	1. Male	1. normal	0. no	0	0. control	21. orit	1. Single Live birth		0. alive	Early	1	0	0
15			3	1. Married	1. primary	0. No	1. no	1. Yes	1. Father of the child you are carrying in womb	3. Labourer	1	1	2. Female		0. no	0	1. intervention	6. agweng_tb	1. Single Live birth		1. dead				0
24	2	2	3	3. single	1. primary	0. No	1. no	1. Yes	2. Yourself		1	1	2. Female	1. normal	0. no	0	0. control	3. acelela_orit	1. Single Live birth		0. alive	Early	1	1	0
21	2	2	3	1. Married	1. primary	0. No	2. yes	1. Yes	1. Father of the child you are carrying in womb	3. Labourer	4	0	2. Female	1. normal	0. no	1	1. intervention	27. te_oburu_west	1. Single Live birth		0. alive	Late	0	0	1
20	1	1	3	2. co-habiting	1. primary	0. No	1. no	1. Yes	1. Father of the child you are carrying in womb	4. Farmer	1	1	1. Male	1. normal	0. no	0	0. control	3. acelela_orit	1. Single Live birth		0. alive	Late	1	1	0
19	1	1	2	1. Married	1. primary	0. No	1. no	1. Yes	1. Father of the child you are carrying in womb	4. Farmer	1	1	2. Female	1. normal	0. no	0	1. intervention	27. te_oburu_west	1. Single Live birth		0. alive	Late	1	1	1
24	3	3	5	1. Married	1. primary	0. No	2. yes	1. Yes	1. Father of the child you are carrying in womb	4. Farmer	3	0	2. Female	2. lbw	0. no	0	0. control	25. te_adwong_south	1. Single Live birth		0. alive	Late	1	1	1
18			7	1. Married	1. primary	0. No	2. yes	1. Yes	1. Father of the child you are carrying in womb	4. Farmer	5	0	2. Female	1. normal	0. no	0	0. control	14. bar_oganda_abala_central	1. Single Live birth		0. alive	Early	1	1	0
20			2	2. co-habiting	2. >=secondary	0. No	1. no	1. Yes	1. Father of the child you are carrying in womb	4. Farmer	3	1	1. Male	1. normal	0. no	1	0. control	7. angolocom_north	1. Single Live birth		0. alive	Late	0	0	0
41	9	9	8	1. Married	0. none	0. No	1. no	0. No	1. Father of the child you are carrying in womb	4. Farmer	1	1	1. Male	1. normal	0. no	1	0. control	21. orit	1. Single Live birth		0. alive	Early	1	1	0
19	1	1	6	2. co-habiting	1. primary	0. No	1. no	1. Yes	1. Father of the child you are carrying in womb	3. Labourer	1	1	1. Male	1. normal	0. no	0	0. control	21. orit	1. Single Live birth		0. alive	Late	1	0	0
19	1	1	3	1. Married	2. >=secondary	0. No	2. yes	1. Yes	1. Father of the child you are carrying in womb	4. Farmer	3	1	2. Female	1. normal	0. no	0	1. intervention	27. te_oburu_west	1. Single Live birth		0. alive	Early	0	0	1
22	2	2	4	1. Married	1. primary	0. No	1. no	0. No	1. Father of the child you are carrying in womb	4. Farmer	4	1	1. Male	1. normal	0. no	0	0. control	21. orit	1. Single Live birth		0. alive	Late	0	0	0
39	4	4	3	2. co-habiting	1. primary	0. No	2. yes	0. No	1. Father of the child you are carrying in womb	4. Farmer	5	0	2. Female	1. normal	0. no	0	1. intervention	26. te_oburu_east	1. Single Live birth		0. alive	Early	1	1	1
34	7	7	2	1. Married	1. primary	0. No	1. no	0. No	1. Father of the child you are carrying in womb	4. Farmer	1	1	1. Male	1. normal	0. no	0	1. intervention	8. angolocom_south	1. Single Live birth		0. alive	Early	1	1	1
31	4	4	5	1. Married	1. primary	0. No	1. no	1. Yes	2. Yourself	2. Businessman	2	1	2. Female		0. no	0	1. intervention	6. agweng_tb	1. Single Live birth		0. alive	Early	0	0	0
24	2	2	5	1. Married	1. primary	0. No	1. no	1. Yes	1. Father of the child you are carrying in womb	4. Farmer	3	1	2. Female	1. normal	0. no	0	0. control	3. acelela_orit	1. Single Live birth		0. alive	Early	1	1	0
17			6	2. co-habiting	2. >=secondary	0. No	1. no	1. Yes	1. Father of the child you are carrying in womb	3. Labourer	3	1	1. Male	1. normal	0. no	0	1. intervention	2. acelela	1. Single Live birth		0. alive	Early	1	0	0
21	1	1	3	1. Married	1. primary	0. No	1. no	1. Yes	1. Father of the child you are carrying in womb	4. Farmer	3	1	1. Male	1. normal	0. no	0	1. intervention	6. agweng_tb	1. Single Live birth		0. alive	Early	1	1	0
36	7	7	6	1. Married	1. primary	0. No	1. no	1. Yes	1. Father of the child you are carrying in womb	4. Farmer	1	1	1. Male	1. normal	0. no	0	1. intervention	2. acelela	1. Single Live birth		0. alive	Late	1	1	0
17			5	2. co-habiting	1. primary	0. No	2. yes	1. Yes	1. Father of the child you are carrying in womb	4. Farmer	2	1	1. Male	1. normal	0. no	0	0. control	25. te_adwong_south	1. Single Live birth		0. alive	Early	1	1	0
25	1	1	3	1. Married	1. primary	0. No	1. no	1. Yes	1. Father of the child you are carrying in womb	4. Farmer	1	0			0. no	0	0. control	24. te_adwong_north	.l. LTFU						0
40	8	8	3	2. co-habiting	1. primary	0. No	1. no	0. No	1. Father of the child you are carrying in womb	4. Farmer	1	0	2. Female	2. lbw	0. no	1	1. intervention	26. te_oburu_east	1. Single Live birth		0. alive	Late	1	1	1
22			2	1. Married	2. >=secondary	0. No	2. yes	1. Yes	1. Father of the child you are carrying in womb	4. Farmer	2	1	1. Male	1. normal	0. no	0	1. intervention	27. te_oburu_west	1. Single Live birth		0. alive	Early	1	0	0
17			2	1. Married	1. primary	0. No	2. yes	1. Yes	1. Father of the child you are carrying in womb	4. Farmer	5	1	1. Male	1. normal	0. no	0	0. control	21. orit	1. Single Live birth		0. alive	Early	0	0	0
30	5	5	10	1. Married	0. none	0. No	1. no	0. No	1. Father of the child you are carrying in womb	4. Farmer	1	0	1. Male	1. normal	0. no	0	0. control	25. te_adwong_south	1. Single Live birth		0. alive	Late	1	1	1
33	5	5	7	1. Married	1. primary	0. No	1. no	0. No	1. Father of the child you are carrying in womb	2. Businessman	1	0	1. Male	1. normal	0. no	0	0. control	21. orit	1. Single Live birth		0. alive	Early	1	0	0
18			2	1. Married	1. primary	0. No	1. no	0. No	1. Father of the child you are carrying in womb	2. Businessman	1	1	1. Male	1. normal	0. no	0	1. intervention	8. angolocom_south	1. Single Live birth		0. alive	Early	1	1	0
19	1	1	3	1. Married	2. >=secondary	0. No	2. yes	0. No	1. Father of the child you are carrying in womb	4. Farmer	3	1	2. Female	1. normal	0. no	0	1. intervention	26. te_oburu_east	1. Single Live birth		0. alive	Early	1	1	0
20			2	1. Married	1. primary	0. No	1. no	1. Yes	1. Father of the child you are carrying in womb	4. Farmer	4	1	2. Female	1. normal	0. no	0	0. control	25. te_adwong_south	1. Single Live birth		0. alive	Early	1	1	0
20	1	1	3	1. Married	1. primary	0. No	2. yes	1. Yes	1. Father of the child you are carrying in womb	3. Labourer	2	1	1. Male	1. normal	0. no	0	1. intervention	6. agweng_tb	1. Single Live birth		0. alive	Early	0	1	0
25	1	1	3	1. Married	0. none	0. No	1. no	1. Yes	1. Father of the child you are carrying in womb	4. Farmer	3	1	1. Male	1. normal	0. no	0	0. control	15. bar_oganda_west	1. Single Live birth		0. alive	Late	1	1	1
24	2	2	2	1. Married	1. primary	0. No	1. no	1. Yes	1. Father of the child you are carrying in womb	3. Labourer	3	0	2. Female	1. normal	0. no	0	0. control	21. orit	1. Single Live birth		0. alive	Early	1	1	0
38	3	3	3	1. Married	0. none	0. No	1. no	1. Yes	1. Father of the child you are carrying in womb	4. Farmer	1	1	2. Female	1. normal	0. no	1	1. intervention	27. te_oburu_west	1. Single Live birth		0. alive	Late	1	1	1
25	8	8	3	1. Married	1. primary	0. No	1. no	1. Yes	1. Father of the child you are carrying in womb	4. Farmer	3	1	1. Male		0. no	0	1. intervention	27. te_oburu_west	5. Still birth		0. alive				0
17			2	1. Married	1. primary	0. No	1. no	1. Yes	1. Father of the child you are carrying in womb	5. Other (specify) _____	2	1	2. Female	1. normal	0. no	0	1. intervention	26. te_oburu_east	1. Single Live birth		0. alive	Late	1	1	0
14			5	2. co-habiting	1. primary	0. No	2. yes	1. Yes	4. Older female relative	3. Labourer	5	0	1. Male	1. normal	0. no	0	0. control	21. orit	1. Single Live birth		0. alive	Late	1	0	1
27	1	1	3	1. Married	1. primary	0. No	1. no	1. Yes	1. Father of the child you are carrying in womb	4. Farmer	1	1	2. Female		0. no	0	0. control	10. apua_west	1. Single Live birth		0. alive	Late	1	1	0
28	4	4	6	1. Married	1. primary	0. No	1. no	0. No	1. Father of the child you are carrying in womb	4. Farmer	5	0	1. Male	1. normal	0. no	0	0. control	10. apua_west	1. Single Live birth		0. alive	Early	1	1	0
18			9	3. single	1. primary	0. No	1. no	0. No	4. Older female relative		2	1	2. Female	1. normal	0. no	0	0. control	17. bar_pii_west	1. Single Live birth		0. alive	Early	1	1	0
21			5	2. co-habiting	2. >=secondary	0. No	2. yes	1. Yes	1. Father of the child you are carrying in womb	4. Farmer	5	1	1. Male		0. no	0	0. control	17. bar_pii_west	1. Single Live birth		0. alive	Late	0	0	1
30	2	2	3	2. co-habiting	1. primary	0. No	2. yes	0. No	1. Father of the child you are carrying in womb	4. Farmer	2	0	1. Male	1. normal	0. no	0	0. control	17. bar_pii_west	1. Single Live birth		0. alive	Early	1	1	0
27	1	1	3	1. Married	0. none	0. No	2. yes	0. No	1. Father of the child you are carrying in womb	4. Farmer	2	0	1. Male	1. normal	0. no	0	0. control	17. bar_pii_west	1. Single Live birth		0. alive	Early	0	0	0
41	9	9	12	1. Married	0. none	0. No	1. no	0. No	1. Father of the child you are carrying in womb	4. Farmer	5	0	2. Female	1. normal	0. no	0	0. control	13. arwotomito	1. Single Live birth		0. alive	Early	1	1	0
18			2	1. Married	1. primary	1. Yes	1. no	1. Yes	1. Father of the child you are carrying in womb	4. Farmer	1	0	2. Female	1. normal	0. no	0	0. control	13. arwotomito	1. Single Live birth		0. alive	Early	1	1	0
25	4	3	5	1. Married	1. primary	0. No	1. no	1. Yes	1. Father of the child you are carrying in womb	4. Farmer	2	0	2. Female	1. normal	0. no	0	0. control	13. arwotomito	1. Single Live birth		0. alive	Early	1	1	0
33	5	4	8	1. Married	0. none	0. No	2. yes	1. Yes	1. Father of the child you are carrying in womb	1. salaried worker	2	1	1. Male	1. normal	0. no	0	1. intervention	4. acutarwot	1. Single Live birth		0. alive	Early	0	1	0
19			10	2. co-habiting	2. >=secondary	1. Yes	2. yes	0. No	3. Older male relative	1. salaried worker	4	1	2. Female	1. normal	0. no	0	1. intervention	4. acutarwot	1. Single Live birth		0. alive	Early	1	1	0
27	3	2	2	2. co-habiting	1. primary	0. No	2. yes	1. Yes	1. Father of the child you are carrying in womb	4. Farmer	3	1	2. Female	1. normal	0. no	0	1. intervention	4. acutarwot	1. Single Live birth		0. alive	Early	1	1	0
26	3	2	4	1. Married	1. primary	0. No	2. yes	1. Yes	1. Father of the child you are carrying in womb	4. Farmer	3	1	1. Male	1. normal	0. no	0	1. intervention	4. acutarwot	1. Single Live birth		0. alive	Late	1	1	0
20			8	2. co-habiting	2. >=secondary	0. No	2. yes	1. Yes	3. Older male relative	4. Farmer	2	1	1. Male		0. no	0	1. intervention	4. acutarwot	1. Single Live birth		0. alive	Early	0	0	0
24	2	2	3	1. Married	1. primary	0. No	1. no	1. Yes	1. Father of the child you are carrying in womb	3. Labourer	3	1	1. Male	1. normal	0. no	0	1. intervention	30. walela_south	1. Single Live birth		0. alive	Early	1	1	0
17			2	1. Married	0. none	0. No	1. no	1. Yes	1. Father of the child you are carrying in womb	4. Farmer	3	0			0. no	0	1. intervention	30. walela_south	.l. LTFU						0
16			2	1. Married	1. primary	1. Yes	2. yes	1. Yes	1. Father of the child you are carrying in womb	4. Farmer	3	1	1. Male	1. normal	0. no	0	1. intervention	30. walela_south	1. Single Live birth		0. alive	Early	1	1	0
20	1	1	3	1. Married	1. primary	0. No	1. no	1. Yes	1. Father of the child you are carrying in womb	4. Farmer	4	0	2. Female	1. normal	0. no	0	1. intervention	23. otara_ii_south	1. Single Live birth		0. alive	Early	1	1	1
20	1	1	5	2. co-habiting	1. primary	0. No	2. yes	0. No	1. Father of the child you are carrying in womb	4. Farmer	5	0	2. Female	1. normal	0. no	1	1. intervention	23. otara_ii_south	1. Single Live birth		0. alive	Early	1	1	0
31	4	4	6	1. Married	0. none	0. No	1. no	1. Yes	1. Father of the child you are carrying in womb	4. Farmer	3	1	1. Male	1. normal	0. no	0	1. intervention	23. otara_ii_south	1. Single Live birth		0. alive	Early	1	1	0
28	3	3	5	1. Married	1. primary	0. No	2. yes	1. Yes	1. Father of the child you are carrying in womb	4. Farmer	4	1	1. Male	1. normal	0. no	0	1. intervention	23. otara_ii_south	1. Single Live birth		0. alive	Early	1	0	1
27	4	4	6	1. Married	1. primary	0. No	1. no	0. No	1. Father of the child you are carrying in womb	3. Labourer	2	1	2. Female	1. normal	0. no	1	0. control	22. otara_i_north	1. Single Live birth		0. alive	Early	1	1	0
17			2	1. Married	1. primary	0. No	2. yes	1. Yes	1. Father of the child you are carrying in womb	4. Farmer	2	1	1. Male	1. normal	0. no	0	0. control	22. otara_i_north	1. Single Live birth		0. alive	Early	1	1	0
22	2	2	3	2. co-habiting	1. primary	0. No	1. no	0. No	1. Father of the child you are carrying in womb	4. Farmer	2	1	2. Female	1. normal	0. no	0	1. intervention	4. acutarwot	1. Single Live birth		0. alive	Late	1	1	0
21			9	1. Married	1. primary	0. No	2. yes	1. Yes	3. Older male relative	4. Farmer	2	1	1. Male	1. normal	0. no	0	1. intervention	4. acutarwot	1. Single Live birth		0. alive	Late	1	1	0
20	1	1	6	2. co-habiting	1. primary	0. No	1. no	1. Yes	1. Father of the child you are carrying in womb	4. Farmer	1	0	2. Female	1. normal	0. no	0	1. intervention	4. acutarwot	1. Single Live birth		0. alive	Early	1	1	0
24	2	2	3	1. Married	1. primary	0. No	1. no	0. No	2. Yourself	4. Farmer	2	1	1. Male	1. normal	0. no	0	1. intervention	9. apua_east	1. Single Live birth		0. alive	Early	1	1	0
18	1	1	3	1. Married	1. primary	0. No	1. no	1. Yes	1. Father of the child you are carrying in womb	4. Farmer	2	0	2. Female	1. normal	0. no	0	1. intervention	16. bar_pii_east	1. Single Live birth		1. dead	Late			1
18			2	1. Married	1. primary	0. No	1. no	1. Yes	1. Father of the child you are carrying in womb	4. Farmer	2	0	2. Female	1. normal	0. no	0	1. intervention	16. bar_pii_east	1. Single Live birth		0. alive	Late	1	1	1
16			9	3. single	1. primary	0. No	1. no	0. No	7. Other, specify		5	1	2. Female	1. normal	0. no	0	0. control	17. bar_pii_west	1. Single Live birth		0. alive	Late	0	0	1
20	1	1	3	1. Married	1. primary	0. No	1. no	1. Yes	1. Father of the child you are carrying in womb	4. Farmer	1	0	1. Male	1. normal	0. no	1	0. control	17. bar_pii_west	1. Single Live birth		0. alive	Late	1	1	1
36	10	10	7	1. Married	1. primary	0. No	2. yes	0. No	1. Father of the child you are carrying in womb	5. Other (specify) _____	5	1	1. Male	1. normal	0. no	0	0. control	12. apuce_south	1. Single Live birth		0. alive	Early	1	1	0
45	8	8	9	1. Married	0. none	0. No	2. yes	0. No	2. Yourself	4. Farmer	3	1	2. Female	1. normal	0. no	0	1. intervention	20. odoro_south	1. Single Live birth		0. alive	Early	0	0	1
25	2	2	4	1. Married	2. >=secondary	0. No	2. yes	1. Yes	2. Yourself	5. Other (specify) _____	5	1	2. Female	1. normal	0. no	0	1. intervention	20. odoro_south	1. Single Live birth		0. alive	Early	1	1	1
16			7	2. co-habiting	1. primary	0. No	1. no	1. Yes	2. Yourself	4. Farmer	5	1	2. Female	1. normal	0. no	0	1. intervention	20. odoro_south	1. Single Live birth		0. alive	Early	1	1	1
18	1	1	7	2. co-habiting	1. primary	0. No	2. yes	1. Yes	2. Yourself	5. Other (specify) _____	4	1	1. Male	1. normal	0. no	0	1. intervention	20. odoro_south	1. Single Live birth		0. alive	Late	1	1	0
23	2	2	3	1. Married	1. primary	0. No	1. no	1. Yes	1. Father of the child you are carrying in womb	4. Farmer	2	1	2. Female	1. normal	0. no	0	1. intervention	9. apua_east	1. Single Live birth		0. alive	Early	1	1	0
28	4	4	3	2. co-habiting	1. primary	0. No	1. no	0. No	1. Father of the child you are carrying in womb	5. Other (specify) _____	5	0	1. Male		0. no	0	1. intervention	9. apua_east	1. Single Live birth		0. alive	Late	1	1	0
30	6	6	8	1. Married	1. primary	0. No	2. yes	0. No	1. Father of the child you are carrying in womb	4. Farmer	5	1	1. Male	1. normal	0. no	0	1. intervention	19. odoro_north	1. Single Live birth		0. alive	Late	1	1	0
41	9	9	10	1. Married	0. none	0. No	2. yes	0. No	1. Father of the child you are carrying in womb	4. Farmer	5	1	1. Male	1. normal	0. no	0	1. intervention	19. odoro_north	1. Single Live birth		0. alive	Early	0	1	0
39	7	7	9	1. Married	0. none	0. No	2. yes	1. Yes	1. Father of the child you are carrying in womb	4. Farmer	3	1	2. Female	2. lbw	0. no	1	0. control	22. otara_i_north	1. Single Live birth		0. alive	Early	1	1	0
25	4	3	5	1. Married	0. none	0. No	1. no	1. Yes	1. Father of the child you are carrying in womb	4. Farmer	5	1	1. Male	1. normal	0. no	0	0. control	22. otara_i_north	1. Single Live birth		0. alive	Early	1	1	0
26	4	4	5	1. Married	0. none	0. No	1. no	1. Yes	1. Father of the child you are carrying in womb	4. Farmer	2	0	1. Male	1. normal	0. no	1	1. intervention	30. walela_south	1. Single Live birth		0. alive	Early	1	1	0
24	4	3	7	1. Married	1. primary	1. Yes	1. no	1. Yes	1. Father of the child you are carrying in womb	4. Farmer	3	1	1. Male	1. normal	0. no	0	1. intervention	30. walela_south	1. Single Live birth		0. alive	Early	1	1	0
18			6	1. Married	1. primary	1. Yes	2. yes	1. Yes	1. Father of the child you are carrying in womb	4. Farmer	4	1	1. Male	1. normal	0. no	1	1. intervention	30. walela_south	1. Single Live birth		0. alive	Early	1	1	0
30	1	1	2	3. single	1. primary	0. No	1. no	1. Yes	2. Yourself		1	1	1. Male	1. normal	0. no	0	0. control	13. arwotomito	1. Single Live birth		0. alive	Early	1	1	0
16			9	3. single	0. none	1. Yes	1. no	0. No	1. Father of the child you are carrying in womb		4	1	1. Male	1. normal	0. no	0	1. intervention	19. odoro_north	1. Single Live birth		0. alive	Early	1	1	0
26	5	5	7	1. Married	1. primary	0. No	1. no	1. Yes	1. Father of the child you are carrying in womb	4. Farmer	1	0	1. Male	1. normal	0. no	0	1. intervention	19. odoro_north	1. Single Live birth		0. alive	Early			0
20			2	1. Married	1. primary	1. Yes	2. yes	1. Yes	1. Father of the child you are carrying in womb	4. Farmer	2	1	2. Female	1. normal	0. no	0	1. intervention	19. odoro_north	1. Single Live birth		0. alive	Early	1	1	1
15			2	1. Married	1. primary	1. Yes	2. yes	0. No	1. Father of the child you are carrying in womb	4. Farmer	2	1			0. no	0	1. intervention	19. odoro_north	.l. LTFU						0
18			2	1. Married	1. primary	1. Yes	2. yes	1. Yes	1. Father of the child you are carrying in womb	4. Farmer	3	1			0. no	0	1. intervention	19. odoro_north	.l. LTFU						0
22	2	2	3	1. Married	1. primary	0. No	1. no	1. Yes	1. Father of the child you are carrying in womb	4. Farmer	3	0	2. Female	1. normal	0. no	0	1. intervention	19. odoro_north	1. Single Live birth		0. alive	Early	1	1	0
32	5	4	7	1. Married	1. primary	0. No	2. yes	1. Yes	1. Father of the child you are carrying in womb	4. Farmer	4	1	1. Male	2. lbw	0. no	0	0. control	17. bar_pii_west	1. Single Live birth		0. alive	Late	1	0	1
25	2	2	4	1. Married	1. primary	0. No	2. yes	1. Yes	1. Father of the child you are carrying in womb	4. Farmer	4	1	2. Female		0. no	0	0. control	17. bar_pii_west	1. Single Live birth		0. alive	Late	1	1	1
16	0	0	2	1. Married	1. primary	0. No	1. no	1. Yes	1. Father of the child you are carrying in womb	4. Farmer	1	1	2. Female	1. normal	0. no	1	0. control	28. walela_central	1. Single Live birth		0. alive	Late	1	1	0
22	2	2	4	1. Married	1. primary	1. Yes	2. yes	1. Yes	1. Father of the child you are carrying in womb	4. Farmer	4	1	1. Male	1. normal	0. no	0	0. control	28. walela_central	1. Single Live birth		0. alive	Early	1	1	0
32	5	5	5	1. Married	1. primary	1. Yes	2. yes	1. Yes	1. Father of the child you are carrying in womb	1. salaried worker	5	1	2. Female	1. normal	0. no	0	0. control	28. walela_central	1. Single Live birth		0. alive	Early	1	0	0
31	6	6	7	1. Married	1. primary	0. No	1. no	0. No	2. Yourself	4. Farmer	1	0	1. Male	1. normal	0. no	0	0. control	28. walela_central	1. Single Live birth		0. alive	Late	1	1	0
17			2	1. Married	1. primary	1. Yes	1. no	1. Yes	1. Father of the child you are carrying in womb	4. Farmer	3	1	1. Male		0. no	0	0. control	13. arwotomito	5. Still birth		0. alive				0
18			6	1. Married	1. primary	1. Yes	2. yes	1. Yes	1. Father of the child you are carrying in womb	4. Farmer	2	1	1. Male	1. normal	0. no	0	0. control	13. arwotomito	1. Single Live birth		0. alive	Late	1	1	0
32	6	6	8	1. Married	1. primary	0. No	2. yes	1. Yes	1. Father of the child you are carrying in womb	4. Farmer	3	0	1. Male	1. normal	0. no	0	0. control	12. apuce_south	1. Single Live birth		0. alive	Late	0	0	1
18			2	1. Married	1. primary	0. No	1. no	1. Yes	1. Father of the child you are carrying in womb	4. Farmer	1	0	2. Female	1. normal	0. no	1	0. control	12. apuce_south	1. Single Live birth		0. alive	Early	1	1	0
21	1	1	2	2. co-habiting	2. >=secondary	0. No	1. no	1. Yes	1. Father of the child you are carrying in womb	4. Farmer	1	1	2. Female	1. normal	0. no	0	0. control	17. bar_pii_west	1. Single Live birth		0. alive	Early	1	1	0
21			7	1. Married	2. >=secondary	1. Yes	1. no	1. Yes	1. Father of the child you are carrying in womb	5. Other (specify) _____	5	1	2. Female	1. normal	0. no	0	1. intervention	19. odoro_north	1. Single Live birth		0. alive	Early	1	1	0
29	4	4	6	1. Married	0. none	0. No	1. no	1. Yes	1. Father of the child you are carrying in womb	4. Farmer	2	1	1. Male	1. normal	0. no	0	0. control	12. apuce_south	1. Single Live birth		0. alive	Early	0	0	1
31	6	6	8	1. Married	1. primary	0. No	1. no	0. No	1. Father of the child you are carrying in womb	2. Businessman	4	0	1. Male	1. normal	0. no	0	1. intervention	23. otara_ii_south	1. Single Live birth		0. alive	Early	1	1	0
21			3	3. single	1. primary	0. No	1. no	1. Yes	2. Yourself		1	1	2. Female	1. normal	0. no	1	0. control	22. otara_i_north	1. Single Live birth		0. alive	Late	1	0	0
20	2	2	4	1. Married	1. primary	0. No	1. no	1. Yes	1. Father of the child you are carrying in womb	4. Farmer	3	1	1. Male	1. normal	0. no	0	0. control	22. otara_i_north	1. Single Live birth		0. alive	Early	0	0	0
30	4	4	7	1. Married	0. none	0. No	1. no	1. Yes	1. Father of the child you are carrying in womb	4. Farmer	5	1	1. Male	1. normal	0. no	0	0. control	17. bar_pii_west	1. Single Live birth		0. alive	Late	1	1	0
24	4	4	7	1. Married	1. primary	0. No	1. no	1. Yes	1. Father of the child you are carrying in womb	4. Farmer	1	1	2. Female		0. no	0	1. intervention	9. apua_east	1. Single Live birth		0. alive	Early	1	1	0
18			2	1. Married	1. primary	0. No	2. yes	1. Yes	1. Father of the child you are carrying in womb	4. Farmer	2	1	1. Male	1. normal	0. no	0	1. intervention	9. apua_east	1. Single Live birth		0. alive	Late	1	1	0
37	4	4	6	3. single	0. none	0. No	1. no	1. Yes	2. Yourself		1	0	2. Female	2. lbw	0. no	1	0. control	13. arwotomito	1. Single Live birth		0. alive	Late	1	0	0
38	10	10	8	1. Married	0. none	0. No	1. no	0. No	1. Father of the child you are carrying in womb	4. Farmer	1	0	2. Female	1. normal	0. no	0	0. control	10. apua_west	1. Single Live birth		0. alive	Late	0	0	1
24	2	2	4	1. Married	1. primary	0. No	1. no	1. Yes	1. Father of the child you are carrying in womb	4. Farmer	3	0	2. Female	2. lbw	0. no	0	0. control	10. apua_west	1. Single Live birth		0. alive	Late	1	1	0
31	4	4	6	1. Married	1. primary	0. No	2. yes	1. Yes	1. Father of the child you are carrying in womb	4. Farmer	4	0	2. Female	1. normal	0. no	0	0. control	10. apua_west	1. Single Live birth		0. alive	Early	1	1	0
19			2	2. co-habiting	1. primary	0. No	1. no	1. Yes	1. Father of the child you are carrying in womb	4. Farmer	5	1	1. Male	1. normal	0. no	0	0. control	10. apua_west	1. Single Live birth		0. alive	Early	1	1	0
35	7	5	7	1. Married	0. none	0. No	1. no	0. No	1. Father of the child you are carrying in womb	4. Farmer	5	1	1. Male	1. normal	0. no	0	0. control	21. orit	1. Single Live birth		0. alive	Early	1	0	0
