# Supplementary material for: Assessing a bundle of peer counseling, mobile phone messages, and mama kits in promoting timely initiation of and exclusive breastfeeding in Uganda: A cluster randomized controlled study
Source: PLoS One. 2025 Jan 24;20(1):e0317200. doi: 10.1371/journal.pone.0317200 (PMC11761178; doi:10.1371/journal.pone.0317200)
Supplement: S3 File — (XLS) [file pone.0317200.s003.xls]

## Sheet: Sheet2
Column Name	Description	Responses
matage	Maternal age
num_children	Number of children mother has ever had
num_children_alive	Number of children alive
Number_in_household	Number of people in household
marital_3cat	Marital status of mother	1= married	2=Cohabiting	3. Single
mateduc_3cat	Maternal level of education	0= None	1=Primary	2= >= Secondary
electricity	Presence of electricity at home	0 = No	1=Yes
phone_in_home	Possesing phone in home	0=No	1=Yes
anc_baseline	Atendace of antenatal visit	0=No	1=Yes
Main_Provider_of home	Main provider at home	1= Father of child you are carrying	2=Yourself	3= Older male relative	4= Older female relative	5= Other household member living at home	6= Not applicable	7= Other
Husband_occupation	Occupation of husband	1= Salaried worker	2=Business man	3=Labourer	4=Farmer	5=Other
wealthindex	Wealth index of family	1 = 1st quintile	2= 2nd quintile	3 = 3rd quintile	4 = 4th quintile	5 = 5th quintile
place_birth_total	Place of birth of current child	1 = health facilty	2 = home birth
childsex	Sex of child	1=Male	2=Female
lbw	Low birth weight	1=Normal	2=Low birth weight
Multiple_Pregnancy	Multiple pregnancy of current child	0=No	1=Yes
preterm_37	Was the child born less than 37 completed weeks	0=No	1=Yes
intervention	Was the mother in the intervention or control group	0=Control	1=Intervention
cluster_3	Cluster mother was enrolled from	1. abala	2. acelela	3. acelela_orit	4. acutarwot	5. acutkumu	6. agweng_tb	7. angolocom_north	8. angolocom_south	9. apua_east	10. apua_west	11. apuce_north	11. apuce_north	12. apuce_south	13. arwotomito	14. bar_oganda_abala_central	15. bar_oganda_west	16. bar_pii_east	17. bar_pii_west	18. lwala	19. odoro_north	20. odoro_south	21. orit	22. otara_i_north	23. otara_ii_south	24. te_adwong_north	25. te_adwong_south	26. te_oburu_east	27. te_oburu_west	28. walela_central	29. walela_north	30. walela_south
day1outcome	Outcome of child on day one follow up visit	1=Single Live birth	2=Multiple Live birth	3= Multiple Live one dead	4=Multiple live but both died	5=Still birth	6=Alive but died	.I.=Loss to follow up	.m. = Mother died
D28totaldeaths	Outcome of child on day 28 of follow up visit	0=Alive	1=Dead
timelyinitiation_binary_raw	Timely initiation of breast feeding	0=Late	1=Early
d28exclusive_24hrrecall	24 hour recall on day 28 follow up visit of exclusive breast feeding	1 = yes	0 = no
d28exclusive_monthrecall	Monthly recall on day 28 follow up visit of exclusive breast feeding	1 = yes	0 =no
mum_decide	Mum deciding wether to initiate breast feeding	1 = yes	0 =no
